# Supplementary material for: The Roles of White Adipose Tissue and Liver NADPH in Dietary Restriction-Induced Longevity
Source: Antioxidants (Basel). 2024 Jul 8;13(7):820. doi: 10.3390/antiox13070820 (PMC11273496; doi:10.3390/antiox13070820)
Supplement: Supplementary file 1 [file antioxidants-13-00820-s001.zip]

Archive with 1 entries (1 files):
- antioxidants-3056846-supplementary.xlsx
