# Supplementary material for: The Roles of White Adipose Tissue and Liver NADPH in Dietary Restriction-Induced Longevity
Source: Antioxidants (Basel). 2024 Jul 8;13(7):820. doi: 10.3390/antiox13070820 (PMC11273496; doi:10.3390/antiox13070820)
Supplement: Supplementary file 1 [file antioxidants-13-00820-s001.zip › antioxidants-3056846-supplementary.xlsx]

## Sheet: Circadian cycling aging AL+CR
#Circadian cycling analysis for all 6 feeding conditons
#Liver gene expression was collected as biological duplicates, collected every 4h for two days, in constant darkness
#Gene was considered cycling if q value (BH.Q) was significant for three circadian algorithms and daily fold change (amplitude, max_mean/min_mean) > 1.23
Data was taken from Acosta-Rodriguez, V. et al. Science 2022 Jun 10;376(6598):1192-1202.										Aging change in gene expression between 6 and 19 months for AL or each CR group
GeneID	Group	Cycling?	Phase	Daily Fold Change	ARS_BH.Q	JTK_BH.Q	Rain_BH.Q	max_mean	min_mean	baseMean	log2FoldChange	lfcSE	padj	Differentially expressed?	Group
ENSMUSG00000021048.7_Mthfd1	06mo_AL	NA	7.3161	1.16789	0.933481	1	1	41.8672	35.8485	23.0513	1.91812	0.298589	1.84011e-09	UP	AL
ENSMUSG00000021048.7_Mthfd1	06mo_CR.day.12h	NA	22.3368	1.44944	0.0228017	0.0373129	0.0677818	39.2873	27.1051		0.766919	0.296596	0.0360864	UP	CR.day.12h
ENSMUSG00000021048.7_Mthfd1	06mo_CR.day.2h	NA	16.6665	1.31547	0.5659	1	1	44.2957	33.673		0.97005	0.300177	0.00417811	UP	CR.day.2h
ENSMUSG00000021048.7_Mthfd1	06mo_CR.night.12h	NA	1.0419	1.59007	0.387387	0.0989466	0.164304	49.9399	31.4074		0.185021	0.305111	0.659094	NS	CR.night.12h
ENSMUSG00000021048.7_Mthfd1	06mo_CR.night.2h	NA	22.1265	1.57859	0.116722	1	0.94438	42.9127	27.1842		-0.214241	0.297234	0.62887	NS	CR.night.2h
ENSMUSG00000021048.7_Mthfd1	06mo_CR.spread	NA	24.3365	1.30571	0.0550565	1	0.0502071	43.0198	32.9474		0.703563	0.296886	0.0524331	NS	CR.spread
ENSMUSG00000021048.7_Mthfd1	19mo_AL	NA	13.1647	1.24564	0.419578	1	0.302271	35.2893	28.3304
ENSMUSG00000021048.7_Mthfd1	19mo_CR.day.12h	NA	9.4051	1.35014	0.289382	1	0.0590184	38.1257	28.2384
ENSMUSG00000021048.7_Mthfd1	19mo_CR.day.2h	NA	12.3279	1.49779	0.817827	1	1	33.8246	22.583
ENSMUSG00000021048.7_Mthfd1	19mo_CR.night.12h	NA	18.4298	1.12284	0.134497	1	1	36.8671	32.8338
ENSMUSG00000021048.7_Mthfd1	19mo_CR.night.2h	NA	1.5504	1.26584	0.0292865	0.0635476	0.0452383	35.9708	28.4166
ENSMUSG00000021048.7_Mthfd1	19mo_CR.spread	NA	25.864	1.36543	0.199371	1	1	34.7566	25.4547
ENSMUSG00000030088.15_Aldh1l1	06mo_AL	NA	3.8692	1.16354	0.0144587	1	1	200.951	172.707	6002.05	-0.782936	0.0880127	3.05438e-17	DOWN	AL
ENSMUSG00000030088.15_Aldh1l1	06mo_CR.day.12h	NA	18.6363	1.39769	0.946756	1	1	172.974	123.757		-0.46583	0.0880387	4.6986e-06	NS	CR.day.12h
ENSMUSG00000030088.15_Aldh1l1	06mo_CR.day.2h	NA	13.4749	1.43091	0.100349	1	0.351772	188.108	131.46		-0.451418	0.0880649	3.11991e-06	NS	CR.day.2h
ENSMUSG00000030088.15_Aldh1l1	06mo_CR.night.12h	NA	6.3221	1.62046	0.566555	0.113029	0.288544	233.511	144.102		-0.645195	0.0880395	1.61315e-11	DOWN	CR.night.12h
ENSMUSG00000030088.15_Aldh1l1	06mo_CR.night.2h	NA	21.573	1.52779	0.885045	1	1	190.868	124.931		-0.515903	0.0880589	1.77525e-07	NS	CR.night.2h
ENSMUSG00000030088.15_Aldh1l1	06mo_CR.spread	NA	20.0662	1.46987	0.953856	1	1	182.438	124.118		-0.515836	0.0880419	1.45186e-07	NS	CR.spread
ENSMUSG00000030088.15_Aldh1l1	19mo_AL	NA	13.3692	1.55615	0.561459	1	1	129.568	83.2624
ENSMUSG00000030088.15_Aldh1l1	19mo_CR.day.12h	NA	13.2261	1.74801	0.0323039	0.0705639	0.0309525	151.443	86.6373
ENSMUSG00000030088.15_Aldh1l1	19mo_CR.day.2h	NA	9.409	1.34716	0.882041	1	1	120.931	89.767
ENSMUSG00000030088.15_Aldh1l1	19mo_CR.night.12h	NA	13.724	1.41387	0.317408	1	1	136.446	96.5059
ENSMUSG00000030088.15_Aldh1l1	19mo_CR.night.2h	NA	19.4686	1.32879	0.104935	0.568253	0.0769538	120.042	90.3393
ENSMUSG00000030088.15_Aldh1l1	19mo_CR.spread	NA	7.9224	1.37234	0.534109	1	1	128.316	93.5011
										Aging change in gene expression between 6 and 19 months for AL or each CR group
GeneID	Group	Cycling?	Phase	Daily Fold Change	ARS_BH.Q	JTK_BH.Q	Rain_BH.Q	max_mean	min_mean	baseMean	log2FoldChange	lfcSE	padj	Differentially expressed?	Group
ENSMUSG00000032418.15_Me1	06mo_AL	NA	20.875	1.87538	0.0383648	0.161292	0.303526	131.208	69.9634	2689.51	0.00921507	0.190633	0.973193	NS	AL
ENSMUSG00000032418.15_Me1	06mo_CR.day.12h	NA	13.5472	3.99193	0.183991	0.0431065	0.191654	144.489	36.1954		-0.709542	0.190697	0.00176614	DOWN	CR.day.12h
ENSMUSG00000032418.15_Me1	06mo_CR.day.2h	TRUE	11.5428	4.463	0.0111439	0.00296884	0.00906287	135.786	30.4249		-0.422079	0.190755	0.0577372	NS	CR.day.2h
ENSMUSG00000032418.15_Me1	06mo_CR.night.12h	NA	5.2879	1.81862	0.535493	0.893482	1	80.0311	44.0064		-0.167839	0.190745	0.505872	NS	CR.night.12h
ENSMUSG00000032418.15_Me1	06mo_CR.night.2h	NA	23.0978	2.95932	0.101562	0.111469	0.106439	113.508	38.3562		0.0148878	0.190712	0.964726	NS	CR.night.2h
ENSMUSG00000032418.15_Me1	06mo_CR.spread	NA	11.7957	2.26551	0.0666086	0.159155	0.172744	138.588	61.1731		-0.614332	0.190687	0.00619628	DOWN	CR.spread
ENSMUSG00000032418.15_Me1	19mo_AL	NA	1.14	1.80622	0.136968	1	0.477719	112.005	62.0107
ENSMUSG00000032418.15_Me1	19mo_CR.day.12h	TRUE	14.8683	3.21042	0.0246154	0.00475924	0.00490834	104.817	32.6489
ENSMUSG00000032418.15_Me1	19mo_CR.day.2h	NA	12.6072	2.59947	0.10004	0.0906834	0.0776702	81.7575	31.4516
ENSMUSG00000032418.15_Me1	19mo_CR.night.12h	NA	3.9272	2.40152	0.0685251	0.0953055	0.0451389	81.9548	34.1262
ENSMUSG00000032418.15_Me1	19mo_CR.night.2h	TRUE	0.5154	3.17273	0.0339429	0.0107758	0.00316271	117.519	37.0404
ENSMUSG00000032418.15_Me1	19mo_CR.spread	NA	14.3798	1.8967	0.0988031	0.796358	0.0646736	81.6367	43.0414
ENSMUSG00000025950.16_Idh1	06mo_AL	NA	23.8578	1.20234	0.479833	1	1	126.498	105.21	2427.91	-0.10709	0.0649128	0.157501	NS	AL
ENSMUSG00000025950.16_Idh1	06mo_CR.day.12h	NA	11.6838	1.55826	0.136534	1	1	105.83	67.9151		-0.0314726	0.0650905	0.75274	NS	CR.day.12h
ENSMUSG00000025950.16_Idh1	06mo_CR.day.2h	TRUE	10.4123	1.78872	0.0254738	0.00401011	0.0109481	112.763	63.0409		0.176912	0.0652135	0.0177298	NS	CR.day.2h
ENSMUSG00000025950.16_Idh1	06mo_CR.night.12h	NA	4.187	1.57644	0.315435	0.0577798	0.0972388	108.003	68.5109		0.102784	0.0651741	0.201854	NS	CR.night.12h
ENSMUSG00000025950.16_Idh1	06mo_CR.night.2h	NA	22.087	1.45521	0.0343804	0.527129	0.106439	104.06	71.5084		0.126943	0.0651363	0.127202	NS	CR.night.2h
ENSMUSG00000025950.16_Idh1	06mo_CR.spread	NA	9.4933	1.41854	0.0741766	0.465193	0.842013	96.9784	68.3648		0.129347	0.0651009	0.112363	NS	CR.spread
ENSMUSG00000025950.16_Idh1	19mo_AL	NA	12.4476	1.14485	0.201358	1	0.185268	112.217	98.0192
ENSMUSG00000025950.16_Idh1	19mo_CR.day.12h	NA	12.7344	1.38029	0.049914	0.270083	0.0348162	110.341	79.9405
ENSMUSG00000025950.16_Idh1	19mo_CR.day.2h	NA	11.8284	1.79953	0.113235	0.263782	0.121975	116.716	64.8591
ENSMUSG00000025950.16_Idh1	19mo_CR.night.12h	NA	2.7273	1.55828	0.159135	0.0218197	0.023071	111.882	71.7988
ENSMUSG00000025950.16_Idh1	19mo_CR.night.2h	NA	23.3902	1.33854	0.0540347	0.0839314	0.0110276	111.655	83.4151
ENSMUSG00000025950.16_Idh1	19mo_CR.spread	NA	10.1976	1.30814	0.169707	1	0.155129	105.533	80.6736
										Aging change in gene expression between 6 and 19 months for AL or each CR group
GeneID	Group	Cycling?	Phase	Daily Fold Change	ARS_BH.Q	JTK_BH.Q	Rain_BH.Q	max_mean	min_mean	baseMean	log2FoldChange	lfcSE	padj	Differentially expressed?	Group
ENSMUSG00000031400.10_G6pdx	06mo_AL	NA	23.8377	2.60842	0.049786	0.18279	0.0314855	8.18789	3.13902	128.313	-0.513952	0.215164	0.03505	NS	AL
ENSMUSG00000031400.10_G6pdx	06mo_CR.day.12h	NA	22.305	5.02761	0.835446	1	1	10.9096	2.16994		-0.916288	0.215965	0.000309354	DOWN	CR.day.12h
ENSMUSG00000031400.10_G6pdx	06mo_CR.day.2h	TRUE	11.927	2.96703	0.0299912	0.011117	0.0109481	4.98344	1.67961		-0.0413821	0.217378	0.8935	NS	CR.day.2h
ENSMUSG00000031400.10_G6pdx	06mo_CR.night.12h	NA	0.515	2.70946	0.595186	0.45186	0.599586	6.77144	2.49918		0.185566	0.215663	0.516505	NS	CR.night.12h
ENSMUSG00000031400.10_G6pdx	06mo_CR.night.2h	NA	20.9193	7.30012	0.10768	0.066876	0.173812	13.404	1.83613		0.134477	0.215074	0.680351	NS	CR.night.2h
ENSMUSG00000031400.10_G6pdx	06mo_CR.spread	NA	12.0204	1.9421	0.723465	0.886683	1	6.14056	3.16181		-0.883129	0.216328	0.000376332	DOWN	CR.spread
ENSMUSG00000031400.10_G6pdx	19mo_AL	NA	25.5152	2.34547	0.124256	0.290446	0.0366953	5.70842	2.4338
ENSMUSG00000031400.10_G6pdx	19mo_CR.day.12h	NA	14.0371	2.56787	0.202433	0.270083	0.187863	4.69363	1.82783
ENSMUSG00000031400.10_G6pdx	19mo_CR.day.2h	NA	11.5044	4.01416	0.489708	0.263782	0.41776	4.94714	1.23242
ENSMUSG00000031400.10_G6pdx	19mo_CR.night.12h	NA	5.7026	2.49209	0.031146	0.828701	0.0780245	7.5591	3.03324
ENSMUSG00000031400.10_G6pdx	19mo_CR.night.2h	TRUE	0.8999	5.1877	0.0465389	0.0301055	0.0110276	12.0459	2.32202
ENSMUSG00000031400.10_G6pdx	19mo_CR.spread	NA	22.0136	2.45838	0.28903	0.796358	0.264263	4.28894	1.74462
ENSMUSG00000028961.15_Pgd	06mo_AL	NA	21.8173	1.64619	0.00564497	0.0535907	0.0192606	10.7163	6.50978	471.142	0.507857	0.159096	0.00401283	NS	AL
ENSMUSG00000028961.15_Pgd	06mo_CR.day.12h	NA	14.012	2.52114	0.210631	0.0233868	0.482153	10.2844	4.07927		-0.0669928	0.159591	0.787152	NS	CR.day.12h
ENSMUSG00000028961.15_Pgd	06mo_CR.day.2h	TRUE	10.8272	3.96827	0.0128677	0.000958343	0.00364642	13.3042	3.35265		-0.315857	0.159842	0.0936537	NS	CR.day.2h
ENSMUSG00000028961.15_Pgd	06mo_CR.night.12h	TRUE	24.8239	1.91289	0.0198066	0.00463242	0.0167085	9.71093	5.07659		-0.233358	0.159769	0.241913	NS	CR.night.12h
ENSMUSG00000028961.15_Pgd	06mo_CR.night.2h	NA	20.5753	2.79419	0.0229901	0.02234	0.173812	13.0026	4.65345		-0.372118	0.159605	0.0602624	NS	CR.night.2h
ENSMUSG00000028961.15_Pgd	06mo_CR.spread	NA	11.2509	1.83256	0.0522446	0.510244	0.512587	9.87661	5.38953		-0.090155	0.159612	0.703847	NS	CR.spread
ENSMUSG00000028961.15_Pgd	19mo_AL	NA	2.0182	1.50164	0.406368	1	1	13.7911	9.18405
ENSMUSG00000028961.15_Pgd	19mo_CR.day.12h	NA	16.1503	3.3475	0.264118	0.169505	1	13.8343	4.13272
ENSMUSG00000028961.15_Pgd	19mo_CR.day.2h	NA	10.8486	3.65845	0.0595469	0.0177529	0.0145174	10.2437	2.80002
ENSMUSG00000028961.15_Pgd	19mo_CR.night.12h	TRUE	0.5492	2.15747	0.0149722	0.013487	0.00292641	9.32098	4.32032
ENSMUSG00000028961.15_Pgd	19mo_CR.night.2h	TRUE	22.4115	3.79147	0.035231	0.0107758	0.0458076	10.2991	2.71638
ENSMUSG00000028961.15_Pgd	19mo_CR.spread	NA	12.7459	1.703	0.050136	1	0.106249	8.92725	5.24206
										Aging change in gene expression between 6 and 19 months for AL or each CR group
GeneID	Group	Cycling?	Phase	Daily Fold Change	ARS_BH.Q	JTK_BH.Q	Rain_BH.Q	max_mean	min_mean	baseMean	log2FoldChange	lfcSE	padj	Differentially expressed?	Group
ENSMUSG00000025153.9_Fasn	06mo_AL	NA	19.1596	2.4987	0.0323261	0.472628	0.0101172	415.356	166.229	19158.6	-0.420496	0.282941	0.207762	NS	AL
ENSMUSG00000025153.9_Fasn	06mo_CR.day.12h	NA	10.7579	6.83821	0.00800668	0.00448637	0.0627347	370.905	54.24		-0.905695	0.28295	0.00805032	DOWN	CR.day.12h
ENSMUSG00000025153.9_Fasn	06mo_CR.day.2h	TRUE	9.3959	24.2069	0.0182955	0.000759662	0.00364642	609.075	25.1613		-0.961822	0.282953	0.00250296	DOWN	CR.day.2h
ENSMUSG00000025153.9_Fasn	06mo_CR.night.12h	NA	23.3145	3.27482	0.0496752	0.0272991	0.0576633	260.401	79.5162		-0.792472	0.282953	0.0157779	DOWN	CR.night.12h
ENSMUSG00000025153.9_Fasn	06mo_CR.night.2h	TRUE	18.5459	11.0457	0.0452374	0.0451138	0.0363406	477.347	43.2156		-0.918854	0.282951	0.00614233	DOWN	CR.night.2h
ENSMUSG00000025153.9_Fasn	06mo_CR.spread	NA	9.6026	3.1345	0.0376429	0.126656	0.338301	424.921	135.563		-0.888053	0.282947	0.00786833	DOWN	CR.spread
ENSMUSG00000025153.9_Fasn	19mo_AL	NA	21.3246	3.01901	0.0153078	0.109468	0.00627733	306.12	101.397
ENSMUSG00000025153.9_Fasn	19mo_CR.day.12h	TRUE	11.4546	10.3899	0.00364466	0.00284923	0.00725502	236.859	22.7971
ENSMUSG00000025153.9_Fasn	19mo_CR.day.2h	NA	7.7281	9.9479	0.0890844	0.0281022	0.023319	237.903	23.9149
ENSMUSG00000025153.9_Fasn	19mo_CR.night.12h	NA	21.3866	4.2039	0.0776021	0.202589	0.130744	165.376	39.3388
ENSMUSG00000025153.9_Fasn	19mo_CR.night.2h	NA	20.1072	9.27781	0.0999267	0.0411176	0.000808477	238.609	25.7182
ENSMUSG00000025153.9_Fasn	19mo_CR.spread	NA	11.4135	3.16773	0.1097	0.252152	0.169238	224.298	70.8071
ENSMUSG00000003528.14_Slc25a1	06mo_AL	TRUE	8.7093	1.44609	0.00885739	0.0456986	0.00158514	93.4975	64.6555	1394.24	-0.110059	0.0666704	0.157262	NS	AL
ENSMUSG00000003528.14_Slc25a1	06mo_CR.day.12h	NA	8.8022	1.65237	0.0814672	0.372146	0.307399	76.2192	46.1273		-0.0309092	0.0669529	0.764368	NS	CR.day.12h
ENSMUSG00000003528.14_Slc25a1	06mo_CR.day.2h	NA	10.0656	1.56827	0.052725	0.240814	0.131638	83.3212	53.1295		0.0578692	0.0671248	0.500606	NS	CR.day.2h
ENSMUSG00000003528.14_Slc25a1	06mo_CR.night.12h	TRUE	10.1556	1.77729	0.0219601	0.0371167	0.00596336	90.4774	50.9074		-0.214142	0.0669585	0.00526834	NS	CR.night.12h
ENSMUSG00000003528.14_Slc25a1	06mo_CR.night.2h	NA	7.6298	1.60289	0.265053	0.85796	0.173812	80.6426	50.3108		0.0581157	0.0670565	0.551939	NS	CR.night.2h
ENSMUSG00000003528.14_Slc25a1	06mo_CR.spread	NA	9.8565	1.81299	0.0273239	0.0179528	0.0817682	97.4991	53.778		0.0160161	0.0668535	0.884745	NS	CR.spread
ENSMUSG00000003528.14_Slc25a1	19mo_AL	NA	13.8894	1.47493	0.00980658	0.124815	0.107408	83.0561	56.312
ENSMUSG00000003528.14_Slc25a1	19mo_CR.day.12h	NA	12.0901	1.53364	0.0036738	0.191436	0.0025743	80.6397	52.5806
ENSMUSG00000003528.14_Slc25a1	19mo_CR.day.2h	NA	10.1746	1.51429	0.194389	1	0.123063	72.5019	47.8784
ENSMUSG00000003528.14_Slc25a1	19mo_CR.night.12h	NA	9.7068	1.55007	0.021688	0.406998	0.0451389	81.7852	52.7621
ENSMUSG00000003528.14_Slc25a1	19mo_CR.night.2h	NA	7.8853	1.29956	0.0257091	0.568253	0.0790105	69.9533	53.8286
ENSMUSG00000003528.14_Slc25a1	19mo_CR.spread	NA	9.8563	1.58185	0.0545482	0.485205	0.00717052	89.1526	56.3597
										Aging change in gene expression between 6 and 19 months for AL or each CR group
GeneID	Group	Cycling?	Phase	Daily Fold Change	ARS_BH.Q	JTK_BH.Q	Rain_BH.Q	max_mean	min_mean	baseMean	log2FoldChange	lfcSE	padj	Differentially expressed?	Group
ENSMUSG00000014606.14_Slc25a11	06mo_AL	TRUE	7.5827	1.58106	0.0101536	0.0143906	0.0192606	23.7524	15.0231	334.769	-0.085082	0.0711668	0.321032	NS	AL
ENSMUSG00000014606.14_Slc25a11	06mo_CR.day.12h	NA	3.6925	1.50848	0.0385607	0.0855921	0.0392696	18.0321	11.9539		-0.0793731	0.0721036	0.429588	NS	CR.day.12h
ENSMUSG00000014606.14_Slc25a11	06mo_CR.day.2h	NA	5.9216	1.54046	0.218537	0.449007	0.0544049	21.0673	13.6759		-0.0805194	0.0727167	0.376289	NS	CR.day.2h
ENSMUSG00000014606.14_Slc25a11	06mo_CR.night.12h	NA	15.0839	1.79175	0.197443	0.236118	0.0603741	22.6722	12.6537		-0.063343	0.0722387	0.507649	NS	CR.night.12h
ENSMUSG00000014606.14_Slc25a11	06mo_CR.night.2h	NA	12.2143	1.58453	0.0547689	0.475978	0.173812	22.1124	13.9552		-0.0553929	0.072267	0.60475	NS	CR.night.2h
ENSMUSG00000014606.14_Slc25a11	06mo_CR.spread	NA	9.4822	1.36036	0.0272652	1	0.0188752	20.0926	14.77		-0.183038	0.0720421	0.0356795	NS	CR.spread
ENSMUSG00000014606.14_Slc25a11	19mo_AL	TRUE	13.1506	1.75635	0.00643782	0.0171058	0.0174917	22.2594	12.6736
ENSMUSG00000014606.14_Slc25a11	19mo_CR.day.12h	NA	7.6178	1.4619	0.00856023	0.169505	0.015387	20.6756	14.1429
ENSMUSG00000014606.14_Slc25a11	19mo_CR.day.2h	NA	3.101	1.35474	0.689874	1	1	15.698	11.5875
ENSMUSG00000014606.14_Slc25a11	19mo_CR.night.12h	NA	11.563	1.72014	0.0374415	0.556287	0.00783904	23.7965	13.834
ENSMUSG00000014606.14_Slc25a11	19mo_CR.night.2h	NA	11.244	1.4731	0.0524544	0.368481	0.217057	19.1068	12.9705
ENSMUSG00000014606.14_Slc25a11	19mo_CR.spread	NA	8.4182	1.57453	0.205894	0.796358	0.107153	19.2547	12.2289
ENSMUSG00000020917.17_Acly	06mo_AL	TRUE	20.1491	2.63185	0.0107984	0.0170859	0.00359187	318.193	120.901	6122.45	-0.478244	0.26114	0.113272	NS	AL
ENSMUSG00000020917.17_Acly	06mo_CR.day.12h	NA	12.1731	5.49513	0.0232811	0.0112332	0.0677818	205.692	37.4318		-0.715072	0.261175	0.0257425	DOWN	CR.day.12h
ENSMUSG00000020917.17_Acly	06mo_CR.day.2h	TRUE	10.0367	12.6669	0.0140504	0.000403691	0.00364642	291.29	22.9962		-0.353474	0.261184	0.269273	NS	CR.day.2h
ENSMUSG00000020917.17_Acly	06mo_CR.night.12h	NA	24.0368	2.96182	0.0536969	0.0657517	0.0603741	175.149	59.1355		-0.12578	0.261172	0.73105	NS	CR.night.12h
ENSMUSG00000020917.17_Acly	06mo_CR.night.2h	NA	19.8413	8.15423	0.0190911	0.0120228	0.0588443	291.021	35.6895		-0.243515	0.261162	0.518356	NS	CR.night.2h
ENSMUSG00000020917.17_Acly	06mo_CR.spread	NA	11.5626	2.62834	0.068617	0.275863	0.338301	214.885	81.7572		-0.577031	0.261171	0.0738673	NS	CR.spread
ENSMUSG00000020917.17_Acly	19mo_AL	NA	21.5017	2.54731	0.0159452	0.0962371	0.00627733	207.616	81.504
ENSMUSG00000020917.17_Acly	19mo_CR.day.12h	TRUE	13.661	6.6029	0.0054119	0.0040991	0.015387	165.613	25.0819
ENSMUSG00000020917.17_Acly	19mo_CR.day.2h	NA	9.2043	7.60353	0.0751754	0.00113046	0.00611411	176.35	23.1932
ENSMUSG00000020917.17_Acly	19mo_CR.night.12h	NA	2.8057	3.54751	0.0257157	0.228686	0.0117885	156.551	44.1299
ENSMUSG00000020917.17_Acly	19mo_CR.night.2h	TRUE	21.4017	6.89275	0.00984893	0.0129548	0.00316271	209.32	30.3681
ENSMUSG00000020917.17_Acly	19mo_CR.spread	NA	13.7802	2.79767	0.0985847	0.998494	0.0420741	121.799	43.5358
										Aging change in gene expression between 6 and 19 months for AL or each CR group
GeneID	Group	Cycling?	Phase	Daily Fold Change	ARS_BH.Q	JTK_BH.Q	Rain_BH.Q	max_mean	min_mean	baseMean	log2FoldChange	lfcSE	padj	Differentially expressed?	Group
ENSMUSG00000020532.18_Acaca	06mo_AL	TRUE	20.1926	2.38487	0.00970763	0.00475422	0.00509414	24.7132	10.3625	2095.86	0.174417	0.195551	0.471332	NS	AL
ENSMUSG00000020532.18_Acaca	06mo_CR.day.12h	NA	14.118	4.35977	0.0951165	0.0112332	0.0677818	23.3896	5.36487		-0.750404	0.195661	0.00121688	DOWN	CR.day.12h
ENSMUSG00000020532.18_Acaca	06mo_CR.day.2h	TRUE	10.8199	7.28243	0.0104842	0.000339137	0.00576911	26.6152	3.65472		-0.528357	0.195695	0.0183455	NS	CR.day.2h
ENSMUSG00000020532.18_Acaca	06mo_CR.night.12h	NA	22.5934	1.96905	0.0388831	0.0430554	0.101481	15.2194	7.72931		-0.167449	0.195684	0.519106	NS	CR.night.12h
ENSMUSG00000020532.18_Acaca	06mo_CR.night.2h	NA	19.6669	5.32443	0.0330646	0.0256466	0.0588443	31.074	5.83611		-0.2731	0.195639	0.300101	NS	CR.night.2h
ENSMUSG00000020532.18_Acaca	06mo_CR.spread	NA	13.2312	1.94168	0.125014	0.219322	0.0513096	21.9724	11.3162		-0.71701	0.195627	0.00156672	DOWN	CR.spread
ENSMUSG00000020532.18_Acaca	19mo_AL	NA	1.2635	2.20205	0.00866554	0.109468	0.00334805	22.7818	10.3457
ENSMUSG00000020532.18_Acaca	19mo_CR.day.12h	TRUE	13.2368	2.72252	0.0320084	0.0169856	0.015387	13.814	5.07396
ENSMUSG00000020532.18_Acaca	19mo_CR.day.2h	NA	10.7479	3.4592	0.156711	0.298645	0.190611	14.4222	4.16923
ENSMUSG00000020532.18_Acaca	19mo_CR.night.12h	NA	1.9218	2.11736	0.0330658	0.228686	0.023071	14.1546	6.68502
ENSMUSG00000020532.18_Acaca	19mo_CR.night.2h	TRUE	22.0065	3.86166	0.038883	0.0216614	0.0266017	17.9477	4.64767
ENSMUSG00000020532.18_Acaca	19mo_CR.spread	NA	16.0029	1.7232	0.571872	1	0.39393	13.226	7.67528
ENSMUSG00000029063.16_Nadk	06mo_AL	NA	17.5677	1.43861	0.0505441	0.0391058	0.00359187	50.642	35.2021	1304.33	0.0917766	0.0526908	0.133682	NS	AL
ENSMUSG00000029063.16_Nadk	06mo_CR.day.12h	NA	18.4184	1.49651	0.197265	1	0.191654	44.1393	29.4948		-0.0387989	0.0530962	0.618322	NS	CR.day.12h
ENSMUSG00000029063.16_Nadk	06mo_CR.day.2h	NA	14.6277	1.17776	0.361674	1	1	40.6406	34.5067		-0.106816	0.0533044	0.0885646	NS	CR.day.2h
ENSMUSG00000029063.16_Nadk	06mo_CR.night.12h	NA	17.6161	1.58869	0.0458588	0.210041	0.0603741	41.9216	26.3876		-0.0921809	0.0533303	0.157674	NS	CR.night.12h
ENSMUSG00000029063.16_Nadk	06mo_CR.night.2h	NA	17.6755	1.66441	0.0524554	0.02234	0.0108927	45.7194	27.4689		-0.132129	0.053248	0.0436704	NS	CR.night.2h
ENSMUSG00000029063.16_Nadk	06mo_CR.spread	NA	19.9814	1.25081	0.21581	1	0.0817682	41.5061	33.1835		-0.0563205	0.0530254	0.437762	NS	CR.spread
ENSMUSG00000029063.16_Nadk	19mo_AL	NA	17.522	1.21878	0.203839	1	0.302271	50.0624	41.076
ENSMUSG00000029063.16_Nadk	19mo_CR.day.12h	NA	11.3162	1.15471	0.428649	1	0.470749	40.8778	35.4009
ENSMUSG00000029063.16_Nadk	19mo_CR.day.2h	NA	11.1073	1.72483	0.326122	1	0.190611	40.8068	23.6585
ENSMUSG00000029063.16_Nadk	19mo_CR.night.12h	NA	18.6725	1.42674	0.0544455	0.288077	0.00783904	40.0961	28.1033
ENSMUSG00000029063.16_Nadk	19mo_CR.night.2h	NA	16.3718	1.54136	0.737801	1	0.0790105	43.6283	28.305
ENSMUSG00000029063.16_Nadk	19mo_CR.spread	NA	13.1744	1.35581	0.238152	1	0.107153	44.0032	32.4553
										Aging change in gene expression between 6 and 19 months for AL or each CR group
GeneID	Group	Cycling?	Phase	Daily Fold Change	ARS_BH.Q	JTK_BH.Q	Rain_BH.Q	max_mean	min_mean	baseMean	log2FoldChange	lfcSE	padj	Differentially expressed?	Group
ENSMUSG00000030541.16_Idh2	06mo_AL	NA	15.2427	1.31723	0.164211	1	0.652035	20.9954	15.939	567.483	0.558817	0.0737016	8.77725e-13	NS	AL
ENSMUSG00000030541.16_Idh2	06mo_CR.day.12h	NA	8.6648	1.46203	0.744725	1	1	25.3248	17.3217		-0.000857306	0.074068	0.995417	NS	CR.day.12h
ENSMUSG00000030541.16_Idh2	06mo_CR.day.2h	NA	16.2306	1.56738	0.986395	1	1	36.4758	23.2718		-0.179045	0.0739632	0.0362546	NS	CR.day.2h
ENSMUSG00000030541.16_Idh2	06mo_CR.night.12h	NA	13.9578	1.48296	0.0933559	1	0.164304	24.9038	16.7933		-0.137072	0.0744592	0.12945	NS	CR.night.12h
ENSMUSG00000030541.16_Idh2	06mo_CR.night.2h	NA	9.4421	1.87313	0.528908	0.226065	0.4259	38.7598	20.6925		-0.27153	0.0739172	0.00166729	NS	CR.night.2h
ENSMUSG00000030541.16_Idh2	06mo_CR.spread	NA	9.2806	1.27248	0.0608336	1	0.138659	22.2846	17.5127		0.0362162	0.0742507	0.747418	NS	CR.spread
ENSMUSG00000030541.16_Idh2	19mo_AL	NA	12.7918	1.65912	0.497352	1	0.302271	34.5988	20.8537
ENSMUSG00000030541.16_Idh2	19mo_CR.day.12h	NA	15.4114	1.44444	0.072723	1	0.744331	27.9444	19.3462
ENSMUSG00000030541.16_Idh2	19mo_CR.day.2h	NA	11.1552	1.54511	0.531878	1	1	29.3035	18.9653
ENSMUSG00000030541.16_Idh2	19mo_CR.night.12h	NA	11.6231	1.4369	0.691127	1	1	24.9671	17.3757
ENSMUSG00000030541.16_Idh2	19mo_CR.night.2h	NA	11.1351	1.71697	0.293234	1	0.509137	31.5492	18.3749
ENSMUSG00000030541.16_Idh2	19mo_CR.spread	NA	11.2347	1.69363	0.0411755	0.796358	0.0232531	26.3544	15.5609
ENSMUSG00000022253.14_Nadk2	06mo_AL	NA	19.1314	1.22454	0.439705	1	0.481311	30.2133	24.6732	871.292	-0.18981	0.0623234	0.00623102	NS	AL
ENSMUSG00000022253.14_Nadk2	06mo_CR.day.12h	NA	22.6293	1.43146	0.663872	1	1	23.0439	16.0982		-0.0452075	0.0628456	0.624348	NS	CR.day.12h
ENSMUSG00000022253.14_Nadk2	06mo_CR.day.2h	NA	5.665	1.31661	0.417596	1	1	26.5219	20.1441		0.0391996	0.063012	0.636677	NS	CR.day.2h
ENSMUSG00000022253.14_Nadk2	06mo_CR.night.12h	NA	15.3613	1.57853	0.800708	1	1	23.5884	14.9433		0.0569266	0.0631447	0.493641	NS	CR.night.12h
ENSMUSG00000022253.14_Nadk2	06mo_CR.night.2h	NA	20.981	1.36846	0.379666	1	0.856856	24.4278	17.8506		-0.0174909	0.0629283	0.867734	NS	CR.night.2h
ENSMUSG00000022253.14_Nadk2	06mo_CR.spread	NA	24.4078	1.24587	0.0526579	1	0.0502071	21.8181	17.5123		-0.0302663	0.0629374	0.751822	NS	CR.spread
ENSMUSG00000022253.14_Nadk2	19mo_AL	NA	6.2371	1.28818	0.0606164	0.180593	0.185268	25.5634	19.8446
ENSMUSG00000022253.14_Nadk2	19mo_CR.day.12h	NA	3.2135	1.68319	0.0341925	0.191436	0.00490834	26.745	15.8895
ENSMUSG00000022253.14_Nadk2	19mo_CR.day.2h	NA	2.397	1.75143	0.67525	1	0.311666	25.4594	14.5364
ENSMUSG00000022253.14_Nadk2	19mo_CR.night.12h	NA	3.1337	1.62598	0.426251	1	1	25.4493	15.6517
ENSMUSG00000022253.14_Nadk2	19mo_CR.night.2h	NA	8.1112	1.82763	0.699069	0.292278	1	25.8808	14.1609
ENSMUSG00000022253.14_Nadk2	19mo_CR.spread	NA	0.9948	1.41699	0.0551798	1	0.169238	22.7508	16.0557
										Aging change in gene expression between 6 and 19 months for AL or each CR group
GeneID	Group	Cycling?	Phase	Daily Fold Change	ARS_BH.Q	JTK_BH.Q	Rain_BH.Q	max_mean	min_mean	baseMean	log2FoldChange	lfcSE	padj	Differentially expressed?	Group
ENSMUSG00000028405.9_Aco1	06mo_AL	TRUE	16.9373	1.41302	0.038548	0.0282986	0.00773622	54.0397	38.2442	1557.21	-0.224858	0.0584639	0.000448537	NS	AL
ENSMUSG00000028405.9_Aco1	06mo_CR.day.12h	NA	10.8368	1.34786	0.0848343	0.782518	0.0392696	39.2171	29.0958		-0.101267	0.0587579	0.185472	NS	CR.day.12h
ENSMUSG00000028405.9_Aco1	06mo_CR.day.2h	NA	13.1181	1.4687	0.0460871	0.173877	0.0921494	47.6447	32.4401		-0.0824217	0.058884	0.25203	NS	CR.day.2h
ENSMUSG00000028405.9_Aco1	06mo_CR.night.12h	NA	25.315	1.58197	0.0641332	1	1	45.955	29.0492		-0.111555	0.0588587	0.117305	NS	CR.night.12h
ENSMUSG00000028405.9_Aco1	06mo_CR.night.2h	NA	18.9795	1.63144	0.0538485	0.180537	0.276173	46.7087	28.6304		-0.180316	0.0588498	0.0102441	NS	CR.night.2h
ENSMUSG00000028405.9_Aco1	06mo_CR.spread	NA	10.3995	1.20091	0.642158	1	1	39.2102	32.6505		-0.157457	0.0587754	0.0258483	NS	CR.spread
ENSMUSG00000028405.9_Aco1	19mo_AL	NA	17.2184	1.30129	0.0832739	0.456672	0.0601427	44.771	34.4051
ENSMUSG00000028405.9_Aco1	19mo_CR.day.12h	TRUE	11.3119	1.54359	0.013796	0.0468129	0.0187618	43.401	28.117
ENSMUSG00000028405.9_Aco1	19mo_CR.day.2h	NA	10.0524	1.75531	0.162676	0.41098	0.190611	42.4141	24.1633
ENSMUSG00000028405.9_Aco1	19mo_CR.night.12h	NA	20.5834	1.35038	0.0629254	0.556287	0.0451389	41.1258	30.455
ENSMUSG00000028405.9_Aco1	19mo_CR.night.2h	NA	17.7147	1.47486	0.343044	0.778744	0.0458076	41.1913	27.929
ENSMUSG00000028405.9_Aco1	19mo_CR.spread	NA	10.7661	1.29054	0.373583	1	0.59079	37.2376	28.8543
ENSMUSG00000022477.12_Aco2	06mo_AL	TRUE	15.1329	1.55073	0.0430217	0.0170859	0.0350891	52.858	34.0858	1349	0.0927625	0.0630235	0.21225	NS	AL
ENSMUSG00000022477.12_Aco2	06mo_CR.day.12h	NA	9.8299	1.34247	0.500351	1	1	39.9284	29.7425		-0.225259	0.0633575	0.00293735	NS	CR.day.12h
ENSMUSG00000022477.12_Aco2	06mo_CR.day.2h	NA	11.1508	1.30634	0.148781	1	1	48.1641	36.8696		-0.223489	0.0634359	0.00167819	NS	CR.day.2h
ENSMUSG00000022477.12_Aco2	06mo_CR.night.12h	NA	15.4876	1.79687	0.0156401	0.0197733	0.593758	46.1534	25.6854		-0.193177	0.0635188	0.00827693	NS	CR.night.12h
ENSMUSG00000022477.12_Aco2	06mo_CR.night.2h	NA	15.1682	1.93944	0.1034	0.010531	0.0320781	61.4521	31.6855		-0.255212	0.0633348	0.000498499	NS	CR.night.2h
ENSMUSG00000022477.12_Aco2	06mo_CR.spread	NA	11.0319	1.34171	0.313156	1	0.842013	39.5543	29.4805		-0.148721	0.0634314	0.0555091	NS	CR.spread
ENSMUSG00000022477.12_Aco2	19mo_AL	TRUE	16.3382	1.62586	0.00817196	0.0489363	0.00456252	53.7406	33.0536
ENSMUSG00000022477.12_Aco2	19mo_CR.day.12h	TRUE	10.847	1.5345	0.0214625	0.036321	0.015387	42.4096	27.6374
ENSMUSG00000022477.12_Aco2	19mo_CR.day.2h	NA	7.8835	1.54922	0.148743	0.630733	0.190611	37.4504	24.1737
ENSMUSG00000022477.12_Aco2	19mo_CR.night.12h	NA	14.8842	1.65947	0.0923922	0.455243	0.23769	42.0163	25.3191
ENSMUSG00000022477.12_Aco2	19mo_CR.night.2h	NA	14.5935	1.72616	0.141535	0.0352398	0.0790105	48.0969	27.8635
ENSMUSG00000022477.12_Aco2	19mo_CR.spread	NA	11.2018	1.4723	0.0925679	0.724762	0.0232531	37.0324	25.1528
										Aging change in gene expression between 6 and 19 months for AL or each CR group
GeneID	Group	Cycling?	Phase	Daily Fold Change	ARS_BH.Q	JTK_BH.Q	Rain_BH.Q	max_mean	min_mean	baseMean	log2FoldChange	lfcSE	padj	Differentially expressed?	Group
ENSMUSG00000005683.8_Cs	06mo_AL	TRUE	1.1012	1.66787	0.0116991	0.00213049	0.00359187	37.311	22.3705	1206.64	-0.121302	0.100651	0.316695	NS	AL
ENSMUSG00000005683.8_Cs	06mo_CR.day.12h	NA	7.3039	1.65339	0.702211	0.947957	1	24.6737	14.9231		-0.162066	0.100959	0.221894	NS	CR.day.12h
ENSMUSG00000005683.8_Cs	06mo_CR.day.2h	TRUE	9.4936	2.51034	0.0238604	0.00443822	0.00364642	34.8395	13.8784		-0.15671	0.101081	0.199491	NS	CR.day.2h
ENSMUSG00000005683.8_Cs	06mo_CR.night.12h	TRUE	1.7805	2.12961	0.0424103	0.000499112	0.00596336	31.7653	14.916		-0.138165	0.101013	0.276765	NS	CR.night.12h
ENSMUSG00000005683.8_Cs	06mo_CR.night.2h	NA	20.8867	1.91289	0.0852714	0.314922	0.0320781	29.553	15.4494		-0.0361608	0.100892	0.824	NS	CR.night.2h
ENSMUSG00000005683.8_Cs	06mo_CR.spread	NA	6.9462	1.95015	0.0391943	0.0476997	0.0817682	27.2035	13.9495		-0.145762	0.100957	0.26873	NS	CR.spread
ENSMUSG00000005683.8_Cs	19mo_AL	NA	2.244	1.47697	0.0397909	0.504829	0.0174917	31.314	21.2015
ENSMUSG00000005683.8_Cs	19mo_CR.day.12h	NA	15.0736	1.49279	0.0151101	0.103779	0.187863	23.364	15.6513
ENSMUSG00000005683.8_Cs	19mo_CR.day.2h	NA	9.9848	2.28503	0.0639711	0.0248288	0.0145174	25.5195	11.1681
ENSMUSG00000005683.8_Cs	19mo_CR.night.12h	TRUE	6.0472	2.00566	0.0278688	0.0016396	0.0117885	28.0801	14.0005
ENSMUSG00000005683.8_Cs	19mo_CR.night.2h	TRUE	0.9791	2.14651	0.0218107	0.00414669	0.022832	31.1304	14.5028
ENSMUSG00000005683.8_Cs	19mo_CR.spread	NA	3.7245	1.49366	0.342804	1	0.86256	23.1096	15.4717
ENSMUSG00000021748.8_Pdhb	06mo_AL	TRUE	14.8552	1.50948	0.0179434	0.00213049	0.0350891	83.5719	55.3645	757.183	-0.0892928	0.081856	0.369042	NS	AL
ENSMUSG00000021748.8_Pdhb	06mo_CR.day.12h	NA	11.6773	1.80981	0.0738997	0.184338	0.0677818	57.6602	31.8599		0.16574	0.0824278	0.114523	NS	CR.day.12h
ENSMUSG00000021748.8_Pdhb	06mo_CR.day.2h	TRUE	9.0551	2.84389	0.0206239	0.00231533	0.00576911	79.104	27.8154		0.149287	0.0827416	0.129342	NS	CR.day.2h
ENSMUSG00000021748.8_Pdhb	06mo_CR.night.12h	NA	14.8248	1.73459	0.298803	0.981184	0.147646	54.852	31.6225		0.273382	0.0827036	0.00382891	NS	CR.night.12h
ENSMUSG00000021748.8_Pdhb	06mo_CR.night.2h	NA	16.8241	1.67769	0.294243	0.349846	0.4259	59.8625	35.6815		0.248295	0.0825782	0.0119908	NS	CR.night.2h
ENSMUSG00000021748.8_Pdhb	06mo_CR.spread	NA	10.3629	1.89281	0.0522133	0.159155	0.0513096	73.6423	38.9063		0.0406657	0.0822795	0.743527	NS	CR.spread
ENSMUSG00000021748.8_Pdhb	19mo_AL	NA	14.9694	1.62046	0.0631903	0.159781	0.00889977	85.5948	52.8214
ENSMUSG00000021748.8_Pdhb	19mo_CR.day.12h	NA	12.3343	1.63164	0.0445852	0.270083	0.111068	73.9596	45.3283
ENSMUSG00000021748.8_Pdhb	19mo_CR.day.2h	NA	10.8781	1.95853	0.0639711	0.217592	0.0214585	64.4104	32.8871
ENSMUSG00000021748.8_Pdhb	19mo_CR.night.12h	NA	14.5152	1.52361	0.429037	1	0.507497	69.0105	45.294
ENSMUSG00000021748.8_Pdhb	19mo_CR.night.2h	NA	17.0809	1.46506	0.064836	0.0411176	0.0790105	68.643	46.8533
ENSMUSG00000021748.8_Pdhb	19mo_CR.spread	NA	10.2775	1.7356	0.0109575	0.0921687	0.00717052	74.9876	43.2057
										Aging change in gene expression between 6 and 19 months for AL or each CR group
GeneID	Group	Cycling?	Phase	Daily Fold Change	ARS_BH.Q	JTK_BH.Q	Rain_BH.Q	max_mean	min_mean	baseMean	log2FoldChange	lfcSE	padj	Differentially expressed?	Group
ENSMUSG00000029597.14_Sds	06mo_AL	TRUE	10.5811	5.55526	0.0123196	0.0011069	0.00064359	135.338	24.3621	736.469	-1.12668	0.207716	4.72249e-07	DOWN	AL
ENSMUSG00000029597.14_Sds	06mo_CR.day.12h	NA	22.5271	2.13418	0.626692	1	1	73.6423	34.5061		-0.856353	0.207691	0.000472865	DOWN	CR.day.12h
ENSMUSG00000029597.14_Sds	06mo_CR.day.2h	NA	18.5171	4.09993	0.170528	0.193954	0.0544049	81.8665	19.9677		-0.650227	0.207705	0.00563533	DOWN	CR.day.2h
ENSMUSG00000029597.14_Sds	06mo_CR.night.12h	TRUE	10.6232	5.1917	0.0235397	0.000499112	0.00354021	141.223	27.2017		-0.602648	0.207678	0.0121153	DOWN	CR.night.12h
ENSMUSG00000029597.14_Sds	06mo_CR.night.2h	NA	9.7244	4.29521	0.0279143	0.0865337	0.00424002	98.6925	22.9774		-0.398987	0.207715	0.133981	NS	CR.night.2h
ENSMUSG00000029597.14_Sds	06mo_CR.spread	NA	9.9876	2.82714	0.282101	0.886683	0.338301	93.3526	33.0202		-1.05868	0.20776	6.09473e-06	DOWN	CR.spread
ENSMUSG00000029597.14_Sds	19mo_AL	TRUE	10.1066	3.12676	0.0113233	0.00043432	0.00889977	42.0572	13.4507
ENSMUSG00000029597.14_Sds	19mo_CR.day.12h	NA	12.9814	2.43106	0.320778	1	0.309012	48.7946	20.0713
ENSMUSG00000029597.14_Sds	19mo_CR.day.2h	NA	19.5886	4.94018	0.267009	0.773522	0.190611	50.836	10.2903
ENSMUSG00000029597.14_Sds	19mo_CR.night.12h	TRUE	10.2336	5.16882	0.0172846	0.00369997	0.023071	88.2083	17.0655
ENSMUSG00000029597.14_Sds	19mo_CR.night.2h	NA	10.5931	5.84789	0.102396	0.328618	0.0179044	82.8897	14.1743
ENSMUSG00000029597.14_Sds	19mo_CR.spread	NA	7.7824	2.55068	0.129986	1	0.169238	46.8467	18.3664
ENSMUSG00000020534.14_Shmt1	06mo_AL	NA	19.3311	1.36946	0.065968	0.659694	0.0350891	63.4413	46.3256	1384.22	-0.503782	0.0987653	2.30139e-06	NS	AL
ENSMUSG00000020534.14_Shmt1	06mo_CR.day.12h	NA	5.1473	1.35234	0.278157	1	0.307399	43.1274	31.891		-0.319229	0.0989707	0.00750625	NS	CR.day.12h
ENSMUSG00000020534.14_Shmt1	06mo_CR.day.2h	NA	8.6634	1.76504	0.202622	1	0.145513	55.588	31.4939		-0.370897	0.0990793	0.00080505	NS	CR.day.2h
ENSMUSG00000020534.14_Shmt1	06mo_CR.night.12h	NA	26.499	1.86291	0.0356852	0.0317266	0.164304	51.5157	27.6533		-0.139387	0.0990255	0.261045	NS	CR.night.12h
ENSMUSG00000020534.14_Shmt1	06mo_CR.night.2h	NA	18.7881	2.16731	0.0803429	0.142549	0.106439	56.122	25.8948		-0.217545	0.0989963	0.0795002	NS	CR.night.2h
ENSMUSG00000020534.14_Shmt1	06mo_CR.spread	NA	22.8567	1.33266	0.251547	1	0.219312	45.0195	33.7816		-0.426021	0.0989922	0.000166594	NS	CR.spread
ENSMUSG00000020534.14_Shmt1	19mo_AL	NA	20.5986	1.42404	0.263728	0.559816	0.302271	43.0812	30.2528
ENSMUSG00000020534.14_Shmt1	19mo_CR.day.12h	NA	10.0829	1.84379	0.0838791	0.423145	0.0634035	41.6831	22.6073
ENSMUSG00000020534.14_Shmt1	19mo_CR.day.2h	NA	7.7474	1.65569	0.235604	1	0.288695	36.7428	22.1918
ENSMUSG00000020534.14_Shmt1	19mo_CR.night.12h	NA	18.6671	1.56082	0.0635145	0.158747	0.028125	45.9411	29.434
ENSMUSG00000020534.14_Shmt1	19mo_CR.night.2h	TRUE	19.4257	1.87442	0.0410361	0.00740005	0.0266017	48.0069	25.6116
ENSMUSG00000020534.14_Shmt1	19mo_CR.spread	NA	1.2575	1.2617	0.627312	1	1	34.5701	27.3997
										Aging change in gene expression between 6 and 19 months for AL or each CR group
GeneID	Group	Cycling?	Phase	Daily Fold Change	ARS_BH.Q	JTK_BH.Q	Rain_BH.Q	max_mean	min_mean	baseMean	log2FoldChange	lfcSE	padj	Differentially expressed?	Group
ENSMUSG00000025403.5_Shmt2	06mo_AL	NA	8.5405	1.28954	0.122518	0.161292	0.106724	56.1334	43.5299	1131.93	-0.368018	0.071037	1.5654e-06	NS	AL
ENSMUSG00000025403.5_Shmt2	06mo_CR.day.12h	NA	6.6272	1.25864	0.344674	0.947957	0.882314	40.3907	32.0906		-0.261555	0.0713671	0.00210903	NS	CR.day.12h
ENSMUSG00000025403.5_Shmt2	06mo_CR.day.2h	NA	8.4731	1.46489	0.273859	0.240814	0.552593	55.3183	37.7628		-0.416728	0.0714683	9.52356e-08	NS	CR.day.2h
ENSMUSG00000025403.5_Shmt2	06mo_CR.night.12h	NA	11.3713	1.48279	0.599389	0.61281	1	55.5107	37.4366		-0.533935	0.071385	6.24621e-12	NS	CR.night.12h
ENSMUSG00000025403.5_Shmt2	06mo_CR.night.2h	NA	18.8169	1.46066	0.5438	1	1	48.4398	33.1629		-0.305256	0.071477	0.000204468	NS	CR.night.2h
ENSMUSG00000025403.5_Shmt2	06mo_CR.spread	NA	4.5372	1.39107	0.149756	1	0.172744	48.9448	35.1849		-0.338811	0.0713355	2.74663e-05	NS	CR.spread
ENSMUSG00000025403.5_Shmt2	19mo_AL	NA	14.7917	1.47978	0.0386575	0.690863	0.0643973	43.8945	29.6628
ENSMUSG00000025403.5_Shmt2	19mo_CR.day.12h	NA	10.4534	1.44911	0.00751633	0.303134	0.015387	40.6815	28.0734
ENSMUSG00000025403.5_Shmt2	19mo_CR.day.2h	NA	9.711	1.33256	0.21734	1	0.41776	35.406	26.5698
ENSMUSG00000025403.5_Shmt2	19mo_CR.night.12h	NA	14.1948	1.41677	0.102718	1	0.779659	41.1742	29.062
ENSMUSG00000025403.5_Shmt2	19mo_CR.night.2h	NA	18.7016	1.40961	0.180021	0.0635476	0.133166	37.0809	26.3058
ENSMUSG00000025403.5_Shmt2	19mo_CR.spread	NA	9.8408	1.43574	0.23332	1	1	41.2036	28.6985
ENSMUSG00000040675.17_Mthfd1l	06mo_AL	TRUE	12.8354	5.95074	0.0145143	0.00831189	0.0101172	0.576925	0.0969502	23.0513	1.91812	0.298589	1.84011e-09	UP	AL
ENSMUSG00000040675.17_Mthfd1l	06mo_CR.day.12h	NA	8.1929	5.61731	0.549146	0.947957	1	0.791817	0.14096		0.766919	0.296596	0.0360864	UP	CR.day.12h
ENSMUSG00000040675.17_Mthfd1l	06mo_CR.day.2h	NA	15.8677	5.87694	0.862656	0.495178	0.131638	0.858789	0.146128		0.97005	0.300177	0.00417811	UP	CR.day.2h
ENSMUSG00000040675.17_Mthfd1l	06mo_CR.night.12h	TRUE	11.4206	13.5636	0.0363729	0.0003029	0.00174689	1.18663	0.087486		0.185021	0.305111	0.659094	NS	CR.night.12h
ENSMUSG00000040675.17_Mthfd1l	06mo_CR.night.2h	NA	11.904	17.7919	0.232443	0.251201	0.0203791	2.39967	0.134875		-0.214241	0.297234	0.62887	NS	CR.night.2h
ENSMUSG00000040675.17_Mthfd1l	06mo_CR.spread	NA	10.2194	3.80294	0.0950322	0.417938	0.123903	0.777298	0.204394		0.703563	0.296886	0.0524331	NS	CR.spread
ENSMUSG00000040675.17_Mthfd1l	19mo_AL	TRUE	11.7898	7.85768	0.0371529	0.0171058	0.0115258	2.47231	0.314636
ENSMUSG00000040675.17_Mthfd1l	19mo_CR.day.12h	NA	25.4696	7.61817	0.368658	1	0.656964	1.54549	0.202869
ENSMUSG00000040675.17_Mthfd1l	19mo_CR.day.2h	NA	2.8125	5.32806	0.571002	1	0.123063	1.04661	0.196434
ENSMUSG00000040675.17_Mthfd1l	19mo_CR.night.12h	NA	12.7256	4.48253	0.0402386	0.504858	0.026721	0.731777	0.163251
ENSMUSG00000040675.17_Mthfd1l	19mo_CR.night.2h	TRUE	12.3643	9.23866	0.00741229	0.00740005	0.00316271	1.13759	0.123133
ENSMUSG00000040675.17_Mthfd1l	19mo_CR.spread	NA	11.6304	8.53856	0.0242454	0.0921687	0.0232531	1.63052	0.190959
										Aging change in gene expression between 6 and 19 months for AL or each CR group
GeneID	Group	Cycling?	Phase	Daily Fold Change	ARS_BH.Q	JTK_BH.Q	Rain_BH.Q	max_mean	min_mean	baseMean	log2FoldChange	lfcSE	padj	Differentially expressed?	Group
ENSMUSG00000022299.8_Slc25a32	06mo_AL	NA	13.129	1.80895	0.117533	0.592551	0.0158491	5.60808	3.10019	86.483	-0.0762732	0.117628	0.61031	NS	AL
ENSMUSG00000022299.8_Slc25a32	06mo_CR.day.12h	NA	16.121	1.64519	0.138683	1	0.307399	4.02827	2.44852		-0.207361	0.120371	0.185631	NS	CR.day.12h
ENSMUSG00000022299.8_Slc25a32	06mo_CR.day.2h	NA	13.8211	2.27204	0.172279	0.266533	0.0335644	3.98007	1.75176		0.181811	0.122057	0.219756	NS	CR.day.2h
ENSMUSG00000022299.8_Slc25a32	06mo_CR.night.12h	TRUE	13.1618	3.08899	0.0158575	0.00164262	0.0206747	4.78892	1.55032		0.0474389	0.122637	0.785412	NS	CR.night.12h
ENSMUSG00000022299.8_Slc25a32	06mo_CR.night.2h	TRUE	11.5048	3.7835	0.0403701	0.00942367	0.0320781	7.6412	2.01961		-0.189325	0.120353	0.234566	NS	CR.night.2h
ENSMUSG00000022299.8_Slc25a32	06mo_CR.spread	NA	14.0444	2.10174	0.247442	1	0.0318493	4.37881	2.08342		-0.203657	0.12129	0.190137	NS	CR.spread
ENSMUSG00000022299.8_Slc25a32	19mo_AL	TRUE	9.704	1.87124	0.0135605	0.0236886	0.00456252	5.16606	2.76077
ENSMUSG00000022299.8_Slc25a32	19mo_CR.day.12h	TRUE	23.311	1.88437	0.0326733	0.0238581	0.0025743	3.92087	2.08073
ENSMUSG00000022299.8_Slc25a32	19mo_CR.day.2h	NA	21.2668	2.43341	0.554035	1	1	4.41123	1.81278
ENSMUSG00000022299.8_Slc25a32	19mo_CR.night.12h	NA	7.3491	2.35048	0.217409	0.912862	0.0451389	4.2762	1.81929
ENSMUSG00000022299.8_Slc25a32	19mo_CR.night.2h	TRUE	9.5295	2.6896	0.0380602	0.0183338	0.00696053	4.49301	1.67051
ENSMUSG00000022299.8_Slc25a32	19mo_CR.spread	NA	9.6299	1.74369	0.606896	1	1	3.43814	1.97177
ENSMUSG00000044005.13_Gls2	06mo_AL	NA	9.3572	1.36584	0.00435689	0.530175	0.0350891	95.3646	69.8211	2211.18	-0.841206	0.10533	4.32331e-14	DOWN	AL
ENSMUSG00000044005.13_Gls2	06mo_CR.day.12h	TRUE	0.0113	1.85013	0.0457185	0.0201694	0.0189516	91.3099	49.3532		-0.458381	0.105339	0.000210537	NS	CR.day.12h
ENSMUSG00000044005.13_Gls2	06mo_CR.day.2h	NA	21.6156	1.62673	0.0346669	0.0997646	0.0544049	101.616	62.4665		-0.474875	0.105416	4.56551e-05	NS	CR.day.2h
ENSMUSG00000044005.13_Gls2	06mo_CR.night.12h	NA	12.6821	1.65005	0.234726	1	0.164304	97.0831	58.8365		-0.316946	0.105357	0.00904833	NS	CR.night.12h
ENSMUSG00000044005.13_Gls2	06mo_CR.night.2h	NA	6.9347	1.63443	0.49636	0.475978	0.94438	96.9767	59.3336		-0.338359	0.105373	0.00683279	NS	CR.night.2h
ENSMUSG00000044005.13_Gls2	06mo_CR.spread	NA	22.3515	1.23686	0.544007	1	1	90.9362	73.5221		-0.669515	0.105353	9.66369e-09	DOWN	CR.spread
ENSMUSG00000044005.13_Gls2	19mo_AL	NA	13.1954	1.70326	0.225132	0.504829	0.460951	56.5339	33.1915
ENSMUSG00000044005.13_Gls2	19mo_CR.day.12h	NA	18.732	1.55515	0.514861	1	1	73.1467	47.035
ENSMUSG00000044005.13_Gls2	19mo_CR.day.2h	NA	22.8167	1.89144	0.153658	1	0.288695	60.1617	31.8074
ENSMUSG00000044005.13_Gls2	19mo_CR.night.12h	NA	12.6354	1.78095	0.0136365	0.0953055	0.023071	82.5095	46.3291
ENSMUSG00000044005.13_Gls2	19mo_CR.night.2h	NA	11.4251	1.52477	0.470328	1	0.335039	66.8207	43.8235
ENSMUSG00000044005.13_Gls2	19mo_CR.spread	NA	6.9362	1.45145	0.325568	1	1	62.4464	43.0235
										Aging change in gene expression between 6 and 19 months for AL or each CR group
GeneID	Group	Cycling?	Phase	Daily Fold Change	ARS_BH.Q	JTK_BH.Q	Rain_BH.Q	max_mean	min_mean	baseMean	log2FoldChange	lfcSE	padj	Differentially expressed?	Group
ENSMUSG00000024454.15_Hdac3	06mo_AL	NA	5.4318	1.26858	0.00795003	0.0623246	0.0158491	7.14376	5.63129	213.787	0.106348	0.0513853	0.0709026	NS	AL
ENSMUSG00000024454.15_Hdac3	06mo_CR.day.12h	NA	1.2412	1.53188	0.0346455	0.0855921	0.0228874	6.18031	4.03446		0.0453632	0.0539416	0.559274	NS	CR.day.12h
ENSMUSG00000024454.15_Hdac3	06mo_CR.day.2h	NA	3.4477	1.52578	0.217969	0.193954	0.131638	7.76654	5.09021		-0.0752156	0.0544237	0.258655	NS	CR.day.2h
ENSMUSG00000024454.15_Hdac3	06mo_CR.night.12h	NA	12.6437	1.50404	0.258761	0.893482	0.613523	5.98957	3.98232		0.00746115	0.0552451	0.928178	NS	CR.night.12h
ENSMUSG00000024454.15_Hdac3	06mo_CR.night.2h	NA	7.318	1.45771	0.715206	0.781708	1	6.52998	4.47961		0.121149	0.0548405	0.0776669	NS	CR.night.2h
ENSMUSG00000024454.15_Hdac3	06mo_CR.spread	NA	6.2339	1.36225	0.376813	1	0.219312	6.29821	4.62337		-0.0723417	0.0541088	0.312057	NS	CR.spread
ENSMUSG00000024454.15_Hdac3	19mo_AL	NA	10.5524	1.38309	0.011832	0.231359	0.0174917	8.056	5.82464
ENSMUSG00000024454.15_Hdac3	19mo_CR.day.12h	NA	7.8288	1.35991	0.431105	0.646139	0.187863	6.97351	5.12791
ENSMUSG00000024454.15_Hdac3	19mo_CR.day.2h	NA	10.0917	1.29549	0.636861	1	0.897649	6.00282	4.63361
ENSMUSG00000024454.15_Hdac3	19mo_CR.night.12h	NA	12.2749	1.53539	0.0461348	0.12259	0.0151489	6.33868	4.12838
ENSMUSG00000024454.15_Hdac3	19mo_CR.night.2h	NA	9.9062	1.45747	0.256571	1	0.509137	7.06793	4.84944
ENSMUSG00000024454.15_Hdac3	19mo_CR.spread	NA	7.9575	1.24955	0.460855	1	0.39393	5.79936	4.64115
ENSMUSG00000020063.16_Sirt1	06mo_AL	NA	15.0452	1.32371	0.528129	1	0.496323	2.42558	1.83241	92.4351	-0.186598	0.0824814	0.0468251	NS	AL
ENSMUSG00000020063.16_Sirt1	06mo_CR.day.12h	NA	16.9184	1.58891	0.142291	0.415511	1	2.14401	1.34936		-0.0217166	0.0855723	0.8765	NS	CR.day.12h
ENSMUSG00000020063.16_Sirt1	06mo_CR.day.2h	NA	15.2272	1.50432	0.259408	0.60165	0.0102768	1.87035	1.24332		0.448183	0.0880656	3.69332e-06	NS	CR.day.2h
ENSMUSG00000020063.16_Sirt1	06mo_CR.night.12h	NA	11.4358	1.60353	0.608032	1	1	1.91216	1.19247		0.207662	0.0873138	0.0436775	NS	CR.night.12h
ENSMUSG00000020063.16_Sirt1	06mo_CR.night.2h	NA	14.3109	1.65747	0.038348	0.180537	0.0320781	2.18317	1.31717		0.393875	0.0864554	6.70075e-05	NS	CR.night.2h
ENSMUSG00000020063.16_Sirt1	06mo_CR.spread	NA	16.4934	1.54681	0.0487719	0.674356	0.00901375	2.1348	1.38013		0.0353823	0.0854305	0.791117	NS	CR.spread
ENSMUSG00000020063.16_Sirt1	19mo_AL	NA	9.3932	1.30604	0.526244	0.84453	1	2.09415	1.60344
ENSMUSG00000020063.16_Sirt1	19mo_CR.day.12h	NA	23.3221	1.51321	0.00943424	0.0919314	0.108649	2.44755	1.61746
ENSMUSG00000020063.16_Sirt1	19mo_CR.day.2h	NA	22.6726	1.9508	0.45165	1	1	2.70559	1.38691
ENSMUSG00000020063.16_Sirt1	19mo_CR.night.12h	NA	4.5339	1.57325	0.459105	1	1	2.27849	1.44827
ENSMUSG00000020063.16_Sirt1	19mo_CR.night.2h	NA	6.8316	1.57714	0.163868	0.206333	0.0790105	2.60951	1.65458
ENSMUSG00000020063.16_Sirt1	19mo_CR.spread	NA	18.8699	1.6672	0.348401	1	1	2.28475	1.37041
										Aging change in gene expression between 6 and 19 months for AL or each CR group
GeneID	Group	Cycling?	Phase	Daily Fold Change	ARS_BH.Q	JTK_BH.Q	Rain_BH.Q	max_mean	min_mean	baseMean	log2FoldChange	lfcSE	padj	Differentially expressed?	Group
ENSMUSG00000018501.17_Ncor1	06mo_AL	TRUE	21.2952	1.54426	0.0224859	0.00831189	0.0192606	12.7324	8.24495	1136.73	0.227496	0.0616078	0.000781477	NS	AL
ENSMUSG00000018501.17_Ncor1	06mo_CR.day.12h	TRUE	19.8393	1.66376	0.0169995	0.00448637	0.00975896	11.1348	6.69258		0.0104663	0.0620391	0.921319	NS	CR.day.12h
ENSMUSG00000018501.17_Ncor1	06mo_CR.day.2h	NA	19.5302	1.41984	0.188446	0.495178	0.145513	10.7696	7.58512		-0.00621564	0.0622489	0.94274	NS	CR.day.2h
ENSMUSG00000018501.17_Ncor1	06mo_CR.night.12h	NA	23.3243	1.54224	0.165896	1	1	10.0296	6.50327		0.120771	0.0622807	0.108069	NS	CR.night.12h
ENSMUSG00000018501.17_Ncor1	06mo_CR.night.2h	NA	16.2638	1.26922	0.396549	1	1	11.072	8.72348		-0.027552	0.062092	0.779409	NS	CR.night.2h
ENSMUSG00000018501.17_Ncor1	06mo_CR.spread	NA	19.251	1.47871	0.0305521	0.181402	0.338301	10.5091	7.10693		-0.0347556	0.0620832	0.70654	NS	CR.spread
ENSMUSG00000018501.17_Ncor1	19mo_AL	NA	2.0666	1.43695	0.0932155	0.0171058	0.111172	14.68	10.2161
ENSMUSG00000018501.17_Ncor1	19mo_CR.day.12h	TRUE	22.683	1.8322	0.00513716	0.00284923	0.00339395	13.3273	7.27392
ENSMUSG00000018501.17_Ncor1	19mo_CR.day.2h	NA	21.5747	1.63437	0.406347	1	1	10.364	6.34132
ENSMUSG00000018501.17_Ncor1	19mo_CR.night.12h	NA	0.2031	1.68178	0.339439	1	0.132421	12.303	7.31549
ENSMUSG00000018501.17_Ncor1	19mo_CR.night.2h	NA	3.8512	1.79162	0.748721	0.631403	0.217057	12.7511	7.11709
ENSMUSG00000018501.17_Ncor1	19mo_CR.spread	NA	21.9928	1.71152	0.0822969	0.860656	0.0129967	11.3317	6.62087
ENSMUSG00000029478.16_Ncor2	06mo_AL	NA	22.3977	1.76218	0.685772	0.338818	1	7.68541	4.3613	372.479	-0.572698	0.0980566	5.21512e-08	NS	AL
ENSMUSG00000029478.16_Ncor2	06mo_CR.day.12h	NA	9.6822	1.32441	0.0136973	0.70582	0.0162747	3.78029	2.85432		-0.32069	0.0992869	0.00743187	NS	CR.day.12h
ENSMUSG00000029478.16_Ncor2	06mo_CR.day.2h	NA	8.4776	1.93223	0.384357	0.805623	0.951254	5.50429	2.84867		-0.453955	0.0993929	3.55576e-05	NS	CR.day.2h
ENSMUSG00000029478.16_Ncor2	06mo_CR.night.12h	NA	15.2227	1.78666	0.214167	1	1	5.40463	3.02499		-0.5282	0.0993921	1.48666e-06	NS	CR.night.12h
ENSMUSG00000029478.16_Ncor2	06mo_CR.night.2h	NA	16.0716	1.69498	0.107104	0.280723	0.0588443	5.5221	3.25791		-0.536447	0.0993851	1.69968e-06	NS	CR.night.2h
ENSMUSG00000029478.16_Ncor2	06mo_CR.spread	NA	8.3706	1.49831	0.0627814	0.743391	0.219312	4.72802	3.15557		-0.290645	0.0990637	0.0137912	NS	CR.spread
ENSMUSG00000029478.16_Ncor2	19mo_AL	NA	3.5745	1.2933	0.371702	1	1	4.69836	3.63284
ENSMUSG00000029478.16_Ncor2	19mo_CR.day.12h	NA	7.3457	1.78478	0.120727	0.710722	0.108649	4.39406	2.46196
ENSMUSG00000029478.16_Ncor2	19mo_CR.day.2h	NA	4.5441	2.06592	0.14408	0.0799039	0.0145174	4.15991	2.01358
ENSMUSG00000029478.16_Ncor2	19mo_CR.night.12h	NA	16.5035	1.92797	0.340832	1	0.519242	4.48624	2.32693
ENSMUSG00000029478.16_Ncor2	19mo_CR.night.2h	NA	14.4596	2.09169	0.639323	1	0.758557	4.33513	2.07255
ENSMUSG00000029478.16_Ncor2	19mo_CR.spread	NA	10.1428	1.62751	0.188146	1	0.264263	4.05548	2.49183
										Aging change in gene expression between 6 and 19 months for AL or each CR group
GeneID	Group	Cycling?	Phase	Daily Fold Change	ARS_BH.Q	JTK_BH.Q	Rain_BH.Q	max_mean	min_mean	baseMean	log2FoldChange	lfcSE	padj	Differentially expressed?	Group
ENSMUSG00000015149.14_Sirt2	06mo_AL	NA	6.7262	1.30534	0.410446	1	0.790123	8.94256	6.85073	337.482	0.0352878	0.0531987	0.602156	NS	AL
ENSMUSG00000015149.14_Sirt2	06mo_CR.day.12h	NA	24.6296	1.27751	0.381406	1	0.465603	7.13257	5.5832		-0.0280103	0.0546905	0.737019	NS	CR.day.12h
ENSMUSG00000015149.14_Sirt2	06mo_CR.day.2h	NA	8.0453	1.31773	0.663573	1	1	8.13757	6.17543		-0.0603656	0.0554426	0.384928	NS	CR.day.2h
ENSMUSG00000015149.14_Sirt2	06mo_CR.night.12h	NA	9.9302	1.44315	0.456019	0.819716	1	7.8569	5.44425		-0.0898523	0.0550519	0.185083	NS	CR.night.12h
ENSMUSG00000015149.14_Sirt2	06mo_CR.night.2h	NA	11.8865	1.33512	0.359279	1	1	7.92126	5.93298		-0.00380673	0.0549995	0.968393	NS	CR.night.2h
ENSMUSG00000015149.14_Sirt2	06mo_CR.spread	NA	5.1952	1.28933	0.373358	1	0.338301	8.09799	6.28079		0.00388958	0.0543435	0.967049	NS	CR.spread
ENSMUSG00000015149.14_Sirt2	19mo_AL	NA	16.3296	1.29021	0.185978	1	1	9.22274	7.14826
ENSMUSG00000015149.14_Sirt2	19mo_CR.day.12h	NA	5.5347	1.23438	0.0160303	1	0.111068	7.82009	6.33524
ENSMUSG00000015149.14_Sirt2	19mo_CR.day.2h	NA	16.9325	1.37631	0.986898	1	1	6.87017	4.99172
ENSMUSG00000015149.14_Sirt2	19mo_CR.night.12h	NA	13.2768	1.31805	0.0581983	1	0.519242	7.90194	5.99517
ENSMUSG00000015149.14_Sirt2	19mo_CR.night.2h	NA	10.099	1.25198	0.8198	1	1	7.98433	6.37738
ENSMUSG00000015149.14_Sirt2	19mo_CR.spread	NA	9.0421	1.26394	0.32747	1	1	8.22476	6.50725
ENSMUSG00000025486.17_Sirt3	06mo_AL	NA	8.7009	1.38289	0.0260906	0.425832	0.00158514	8.28051	5.98783	335.209	-0.211736	0.0795108	0.0177488	NS	AL
ENSMUSG00000025486.17_Sirt3	06mo_CR.day.12h	NA	22.634	1.39731	0.0521488	0.142827	0.0363575	6.41291	4.58947		-0.0493533	0.0802889	0.681207	NS	CR.day.12h
ENSMUSG00000025486.17_Sirt3	06mo_CR.day.2h	NA	21.3208	1.57197	0.203221	0.732272	0.351772	8.79098	5.59233		-0.174734	0.0804105	0.0627437	NS	CR.day.2h
ENSMUSG00000025486.17_Sirt3	06mo_CR.night.12h	NA	11.3906	1.66655	0.0205657	0.0272991	0.164304	7.32108	4.39296		-0.0613004	0.0807161	0.572542	NS	CR.night.12h
ENSMUSG00000025486.17_Sirt3	06mo_CR.night.2h	NA	7.3143	1.53194	0.021726	0.160484	0.102746	7.18961	4.69314		-0.0247532	0.0805227	0.851691	NS	CR.night.2h
ENSMUSG00000025486.17_Sirt3	06mo_CR.spread	NA	6.3482	1.31027	0.986049	1	1	6.02778	4.60043		0.0291802	0.0805852	0.820388	NS	CR.spread
ENSMUSG00000025486.17_Sirt3	19mo_AL	NA	11.8646	1.52181	0.0600039	0.204378	0.302271	7.11522	4.67551
ENSMUSG00000025486.17_Sirt3	19mo_CR.day.12h	NA	4.0097	1.28967	0.665783	1	1	6.96975	5.40429
ENSMUSG00000025486.17_Sirt3	19mo_CR.day.2h	NA	20.7777	1.65778	0.0639711	0.171036	0.123063	6.81486	4.11083
ENSMUSG00000025486.17_Sirt3	19mo_CR.night.12h	NA	11.6545	1.71156	0.0511756	0.0953055	0.0451389	7.88626	4.60764
ENSMUSG00000025486.17_Sirt3	19mo_CR.night.2h	TRUE	7.8548	1.49027	0.0202368	0.0411176	0.0179044	6.92806	4.64885
ENSMUSG00000025486.17_Sirt3	19mo_CR.spread	NA	5.3657	1.25796	0.900719	1	1	6.0865	4.8384
										Aging change in gene expression between 6 and 19 months for AL or each CR group
GeneID	Group	Cycling?	Phase	Daily Fold Change	ARS_BH.Q	JTK_BH.Q	Rain_BH.Q	max_mean	min_mean	baseMean	log2FoldChange	lfcSE	padj	Differentially expressed?	Group
ENSMUSG00000054021.6_Sirt5	06mo_AL	NA	5.4344	1.3778	0.0172732	0.379775	0.303526	1.66694	1.20986	57.3935	0.0108892	0.0799247	0.922404	NS	AL
ENSMUSG00000054021.6_Sirt5	06mo_CR.day.12h	NA	2.5282	1.61611	0.0704878	0.110142	0.00492023	1.11849	0.692084		-0.0821471	0.0884605	0.513835	NS	CR.day.12h
ENSMUSG00000054021.6_Sirt5	06mo_CR.day.2h	NA	7.8204	2.00268	0.25828	0.139276	0.145513	1.51823	0.758102		-0.101493	0.0896821	0.36473	NS	CR.day.2h
ENSMUSG00000054021.6_Sirt5	06mo_CR.night.12h	NA	8.9441	2.82282	0.141357	0.210041	0.395399	1.15123	0.40783		-0.0652967	0.0916148	0.59902	NS	CR.night.12h
ENSMUSG00000054021.6_Sirt5	06mo_CR.night.2h	NA	6.8733	1.61384	0.894342	1	0.856856	1.19206	0.738649		0.0531942	0.0895526	0.697845	NS	CR.night.2h
ENSMUSG00000054021.6_Sirt5	06mo_CR.spread	NA	7.086	1.62436	0.16077	1	0.138659	0.974097	0.599681		0.0517641	0.0904366	0.698944	NS	CR.spread
ENSMUSG00000054021.6_Sirt5	19mo_AL	NA	9.6833	1.62915	0.0169	0.180593	0.0601427	1.8036	1.10708
ENSMUSG00000054021.6_Sirt5	19mo_CR.day.12h	NA	4.1325	1.771	0.368586	0.303134	0.187863	1.30402	0.73632
ENSMUSG00000054021.6_Sirt5	19mo_CR.day.2h	NA	9.0049	1.78798	0.206186	0.572794	0.897649	1.11443	0.62329
ENSMUSG00000054021.6_Sirt5	19mo_CR.night.12h	TRUE	8.8575	2.48327	0.0263385	0.046888	0.00783904	1.17734	0.474108
ENSMUSG00000054021.6_Sirt5	19mo_CR.night.2h	NA	7.9641	1.31286	0.964884	1	1	1.13659	0.865736
ENSMUSG00000054021.6_Sirt5	19mo_CR.spread	NA	10.4016	1.74673	0.355023	1	0.610939	1.16765	0.668475
ENSMUSG00000029167.13_Ppargc1a	06mo_AL	NA	12.6195	1.66	0.0387871	0.592551	0.106724	3.82159	2.30217	184.014	-0.0638433	0.132777	0.710997	NS	AL
ENSMUSG00000029167.13_Ppargc1a	06mo_CR.day.12h	NA	18.1683	2.61983	0.252855	0.70582	0.14469	4.82354	1.84116		-0.38046	0.133061	0.0195864	NS	CR.day.12h
ENSMUSG00000029167.13_Ppargc1a	06mo_CR.day.2h	NA	16.5729	2.80773	0.447474	0.40643	0.145513	4.67169	1.66387		0.0228208	0.133448	0.904678	NS	CR.day.2h
ENSMUSG00000029167.13_Ppargc1a	06mo_CR.night.12h	NA	10.4181	2.89934	0.063789	0.61281	0.0263779	4.55244	1.57017		0.0996513	0.133728	0.57991	NS	CR.night.12h
ENSMUSG00000029167.13_Ppargc1a	06mo_CR.night.2h	NA	11.212	2.59014	0.0680768	0.85796	0.0265356	5.35226	2.0664		-0.141005	0.13329	0.454466	NS	CR.night.2h
ENSMUSG00000029167.13_Ppargc1a	06mo_CR.spread	NA	14.7975	1.35324	0.472613	1	0.527107	3.45467	2.55289		-0.299936	0.133327	0.0681549	NS	CR.spread
ENSMUSG00000029167.13_Ppargc1a	19mo_AL	NA	10.1901	1.65598	0.0788308	1	0.731714	3.23847	1.95562
ENSMUSG00000029167.13_Ppargc1a	19mo_CR.day.12h	NA	15.1385	1.82415	0.111246	1	0.309012	3.50869	1.92347
ENSMUSG00000029167.13_Ppargc1a	19mo_CR.day.2h	NA	14.9752	1.77983	0.692613	1	1	3.6155	2.03137
ENSMUSG00000029167.13_Ppargc1a	19mo_CR.night.12h	TRUE	7.6818	1.96608	0.0158537	0.00447376	0.023071	4.19406	2.13321
ENSMUSG00000029167.13_Ppargc1a	19mo_CR.night.2h	NA	11.9811	2.14675	0.27136	0.778744	0.168026	4.37807	2.03939
ENSMUSG00000029167.13_Ppargc1a	19mo_CR.spread	NA	8.8747	1.82423	0.688173	1	1	3.17137	1.73847
										Aging change in gene expression between 6 and 19 months for AL or each CR group
GeneID	Group	Cycling?	Phase	Daily Fold Change	ARS_BH.Q	JTK_BH.Q	Rain_BH.Q	max_mean	min_mean	baseMean	log2FoldChange	lfcSE	padj	Differentially expressed?	Group
ENSMUSG00000033871.14_Ppargc1b	06mo_AL	TRUE	9.5033	3.88796	0.00720939	0.000719751	0.00359187	2.21273	0.569124	37.5713	-0.26983	0.18856	0.226323	NS	AL
ENSMUSG00000033871.14_Ppargc1b	06mo_CR.day.12h	NA	23.1041	2.53446	0.109231	0.125199	0.307399	1.25099	0.493592		-0.365956	0.19291	0.139496	NS	CR.day.12h
ENSMUSG00000033871.14_Ppargc1b	06mo_CR.day.2h	NA	22.3749	2.532	0.107502	0.0775349	0.230209	1.77107	0.699473		-0.264446	0.192648	0.262171	NS	CR.day.2h
ENSMUSG00000033871.14_Ppargc1b	06mo_CR.night.12h	NA	10.9012	3.984	0.0119091	0.00209058	0.0603741	2.17531	0.546011		-0.373106	0.193025	0.109354	NS	CR.night.12h
ENSMUSG00000033871.14_Ppargc1b	06mo_CR.night.2h	NA	8.0457	5.07067	0.0852963	0.00523499	0.0320781	3.20984	0.633021		-0.458975	0.191653	0.0526102	NS	CR.night.2h
ENSMUSG00000033871.14_Ppargc1b	06mo_CR.spread	NA	10.3577	2.28534	0.0893598	0.617206	0.338301	1.3343	0.583853		-0.506934	0.194792	0.0309138	NS	CR.spread
ENSMUSG00000033871.14_Ppargc1b	19mo_AL	TRUE	9.0901	2.84514	0.00709028	0.0236886	0.0334436	1.57665	0.554155
ENSMUSG00000033871.14_Ppargc1b	19mo_CR.day.12h	NA	1.6333	2.25684	0.00962734	0.150351	0.00490834	1.1008	0.487762
ENSMUSG00000033871.14_Ppargc1b	19mo_CR.day.2h	NA	21.531	6.0932	0.0388796	0.106325	0.0104183	1.43856	0.236092
ENSMUSG00000033871.14_Ppargc1b	19mo_CR.night.12h	TRUE	10.6382	3.92005	0.0343364	0.00134598	0.0151489	1.60431	0.409257
ENSMUSG00000033871.14_Ppargc1b	19mo_CR.night.2h	TRUE	8.1356	4.16611	0.0208727	0.000398376	0.022832	1.85171	0.444471
ENSMUSG00000033871.14_Ppargc1b	19mo_CR.spread	NA	7.0288	2.76125	0.101618	0.398652	0.169238	1.19882	0.434159
ENSMUSG00000055491.13_Pprc1	06mo_AL	NA	8.1141	1.85634	0.457578	1	1	2.99061	1.61103	112.975	-0.434859	0.130195	0.00253255	NS	AL
ENSMUSG00000055491.13_Pprc1	06mo_CR.day.12h	NA	9.3483	1.90275	0.0265867	0.161984	0.0627347	1.87715	0.986547		-0.230982	0.131815	0.168655	NS	CR.day.12h
ENSMUSG00000055491.13_Pprc1	06mo_CR.day.2h	NA	9.5552	2.93797	0.0732166	0.0456582	0.0241758	2.73754	0.931778		-0.128706	0.132467	0.49282	NS	CR.day.2h
ENSMUSG00000055491.13_Pprc1	06mo_CR.night.12h	NA	12.2185	2.0947	0.0305351	0.265494	0.147646	2.22832	1.06379		-0.222766	0.132844	0.161597	NS	CR.night.12h
ENSMUSG00000055491.13_Pprc1	06mo_CR.night.2h	TRUE	11.1415	2.92722	0.0470475	0.0451138	0.0320781	2.35167	0.80338		-0.397486	0.132983	0.00954327	NS	CR.night.2h
ENSMUSG00000055491.13_Pprc1	06mo_CR.spread	NA	8.0963	2.28218	0.380553	1	0.701194	2.35089	1.03011		-0.287511	0.132539	0.0840411	NS	CR.spread
ENSMUSG00000055491.13_Pprc1	19mo_AL	NA	23.2916	1.46911	0.869112	1	1	1.87205	1.27428
ENSMUSG00000055491.13_Pprc1	19mo_CR.day.12h	NA	26.0051	2.19011	0.347463	1	0.744331	2.07848	0.94903
ENSMUSG00000055491.13_Pprc1	19mo_CR.day.2h	NA	6.4308	2.5892	0.266923	1	0.121975	1.82692	0.705592
ENSMUSG00000055491.13_Pprc1	19mo_CR.night.12h	NA	14.5349	1.885	0.296626	1	0.33541	1.8409	0.976607
ENSMUSG00000055491.13_Pprc1	19mo_CR.night.2h	NA	11.0035	2.27349	0.350597	0.700553	0.335039	2.18476	0.960972
ENSMUSG00000055491.13_Pprc1	19mo_CR.spread	NA	8.8065	2.43041	0.111887	0.226864	0.264263	2.15492	0.88665
										Aging change in gene expression between 6 and 19 months for AL or each CR group
GeneID	Group	Cycling?	Phase	Daily Fold Change	ARS_BH.Q	JTK_BH.Q	Rain_BH.Q	max_mean	min_mean	baseMean	log2FoldChange	lfcSE	padj	Differentially expressed?	Group
ENSMUSG00000022383.13_Ppara	06mo_AL	NA	11.1868	1.96915	0.152356	0.379775	0.0208293	29.1574	14.8071	539.704	0.0566164	0.149358	0.77398	NS	AL
ENSMUSG00000022383.13_Ppara	06mo_CR.day.12h	NA	22.1514	1.81723	0.198039	0.782518	0.0392696	17.15	9.43743		0.0124261	0.149814	0.960028	NS	CR.day.12h
ENSMUSG00000022383.13_Ppara	06mo_CR.day.2h	NA	20.7647	2.20553	0.0290441	0.154749	0.131638	22.3178	10.119		-0.0477622	0.149907	0.819454	NS	CR.day.2h
ENSMUSG00000022383.13_Ppara	06mo_CR.night.12h	NA	13.8772	2.74341	0.0181438	0.0371167	0.101481	19.6862	7.1758		0.048603	0.150169	0.822471	NS	CR.night.12h
ENSMUSG00000022383.13_Ppara	06mo_CR.night.2h	NA	7.6148	2.36092	0.0433559	0.180537	0.0162824	24.3199	10.3011		-0.16692	0.14994	0.427854	NS	CR.night.2h
ENSMUSG00000022383.13_Ppara	06mo_CR.spread	NA	13.7893	1.59599	0.856244	1	1	13.6114	8.52849		0.0790432	0.150118	0.725253	NS	CR.spread
ENSMUSG00000022383.13_Ppara	19mo_AL	TRUE	9.116	2.21298	0.00855499	0.0317638	0.0021739	32.0945	14.5028
ENSMUSG00000022383.13_Ppara	19mo_CR.day.12h	NA	3.3969	3.42089	0.0183365	0.0805118	0.0634035	23.5496	6.88405
ENSMUSG00000022383.13_Ppara	19mo_CR.day.2h	NA	23.3027	5.54804	0.140211	0.106325	0.121975	27.4223	4.9427
ENSMUSG00000022383.13_Ppara	19mo_CR.night.12h	NA	12.1548	2.38959	0.151861	0.828701	0.0451389	20.2597	8.47832
ENSMUSG00000022383.13_Ppara	19mo_CR.night.2h	TRUE	8.7869	3.15639	0.00698313	0.000964525	0.022832	19.5967	6.20859
ENSMUSG00000022383.13_Ppara	19mo_CR.spread	NA	3.06	1.62965	0.727012	1	1	14.7023	9.02179
ENSMUSG00000055116.8_Arntl	06mo_AL	TRUE	22.4695	26.6012	0.000301248	5.04e-06	0.00359187	4.79669	0.180319	155.235	0.146085	0.341582	0.743819	NS	AL
ENSMUSG00000055116.8_Arntl	06mo_CR.day.12h	TRUE	17.3905	24.4075	0.0167771	1.56e-06	0.000959076	4.25342	0.174267		0.0929084	0.341415	0.866771	NS	CR.day.12h
ENSMUSG00000055116.8_Arntl	06mo_CR.day.2h	NA	15.4943	3.23937	0.115384	0.40643	0.253652	3.13229	0.966946		0.551625	0.341274	0.178866	NS	CR.day.2h
ENSMUSG00000055116.8_Arntl	06mo_CR.night.12h	TRUE	23.3157	60.3057	0.00547128	5.82e-06	0.00174689	4.56692	0.0757294		0.272569	0.342583	0.552273	NS	CR.night.12h
ENSMUSG00000055116.8_Arntl	06mo_CR.night.2h	TRUE	21.1643	24.2671	0.00213511	0.00152012	0.00630291	5.05939	0.208488		0.0199704	0.342165	0.973395	NS	CR.night.2h
ENSMUSG00000055116.8_Arntl	06mo_CR.spread	TRUE	19.6477	14.6332	0.0154543	0.0062375	0.0158775	3.19252	0.218169		-0.149964	0.3424	0.777104	NS	CR.spread
ENSMUSG00000055116.8_Arntl	19mo_AL	TRUE	22.8505	21.8436	0.00028865	7.8e-07	0.00105189	4.78033	0.218843
ENSMUSG00000055116.8_Arntl	19mo_CR.day.12h	TRUE	17.0774	12.6827	0.0106426	6.29e-05	0.00725502	4.48546	0.353668
ENSMUSG00000055116.8_Arntl	19mo_CR.day.2h	TRUE	11.4588	5.95944	0.0388796	0.0281022	0.023319	3.25302	0.545861
ENSMUSG00000055116.8_Arntl	19mo_CR.night.12h	TRUE	23.3771	50.4464	0.00683077	2.77e-05	0.001193	4.89066	0.0969476
ENSMUSG00000055116.8_Arntl	19mo_CR.night.2h	TRUE	21.9766	47.041	0.0092837	0.000813577	0.000808477	4.78172	0.10165
ENSMUSG00000055116.8_Arntl	19mo_CR.spread	TRUE	21.2455	27.7694	0.0129909	0.00275069	0.00186042	4.20654	0.151481
										Aging change in gene expression between 6 and 19 months for AL or each CR group
GeneID	Group	Cycling?	Phase	Daily Fold Change	ARS_BH.Q	JTK_BH.Q	Rain_BH.Q	max_mean	min_mean	baseMean	log2FoldChange	lfcSE	padj	Differentially expressed?	Group
ENSMUSG00000020572.8_Nampt	06mo_AL	TRUE	14.0865	3.35234	0.00668979	0.000127332	0.00064359	25.4064	7.57871	675.539	0.313424	0.143063	0.0548514	NS	AL
ENSMUSG00000020572.8_Nampt	06mo_CR.day.12h	TRUE	8.8656	2.88458	0.0184459	0.0112332	0.0243866	18.4652	6.40137		0.247586	0.143308	0.184455	NS	CR.day.12h
ENSMUSG00000020572.8_Nampt	06mo_CR.day.2h	NA	9.4785	2.67554	0.16156	0.367033	0.131638	17.2642	6.45263		0.67571	0.143508	1.97658e-05	UP	CR.day.2h
ENSMUSG00000020572.8_Nampt	06mo_CR.night.12h	TRUE	15.2879	3.06735	0.0213621	0.016755	0.0206747	17.2146	5.6122		0.389892	0.143649	0.0196844	NS	CR.night.12h
ENSMUSG00000020572.8_Nampt	06mo_CR.night.2h	TRUE	14.8795	3.31662	0.0453917	0.00290534	0.00424002	22.0744	6.65568		0.0397604	0.143461	0.868123	NS	CR.night.2h
ENSMUSG00000020572.8_Nampt	06mo_CR.spread	NA	12.0915	2.33123	0.080441	0.200643	0.0502071	19.2735	8.26753		0.165942	0.143334	0.391604	NS	CR.spread
ENSMUSG00000020572.8_Nampt	19mo_AL	TRUE	12.2947	2.37233	0.0105124	8.75e-05	0.00889977	26.6721	11.243
ENSMUSG00000020572.8_Nampt	19mo_CR.day.12h	NA	9.8611	2.98343	0.048396	0.169505	0.187863	27.8016	9.31868
ENSMUSG00000020572.8_Nampt	19mo_CR.day.2h	NA	5.2822	2.70034	0.294721	0.921879	0.0776702	23.3574	8.64978
ENSMUSG00000020572.8_Nampt	19mo_CR.night.12h	NA	17.2268	2.38292	0.404353	0.361892	0.0451389	21.4412	8.99786
ENSMUSG00000020572.8_Nampt	19mo_CR.night.2h	TRUE	14.6879	3.66261	0.027156	0.00118028	0.0266017	26.8922	7.34236
ENSMUSG00000020572.8_Nampt	19mo_CR.spread	NA	13.9368	2.47097	0.039765	0.17954	0.107153	23.9138	9.6779
ENSMUSG00000045973.18_Slc25a51	06mo_AL	TRUE	12.362	2.16469	0.041324	0.0170859	0.00359187	15.3487	7.09049	393.646	-0.22818	0.103651	0.0535767	NS	AL
ENSMUSG00000045973.18_Slc25a51	06mo_CR.day.12h	TRUE	16.0355	2.28055	0.023037	0.0233868	0.0392696	10.9921	4.81994		-0.4782	0.104264	8.75397e-05	NS	CR.day.12h
ENSMUSG00000045973.18_Slc25a51	06mo_CR.day.2h	NA	15.2687	2.61945	0.143824	0.193954	0.0544049	12.5359	4.78571		-0.222009	0.104513	0.0693812	NS	CR.day.2h
ENSMUSG00000045973.18_Slc25a51	06mo_CR.night.12h	NA	13.3282	2.60376	0.0475735	0.0317266	0.0603741	12.2912	4.72055		-0.228577	0.104809	0.0671685	NS	CR.night.12h
ENSMUSG00000045973.18_Slc25a51	06mo_CR.night.2h	NA	13.5188	3.45776	0.155621	0.066876	0.4259	19.7739	5.7187		-0.282885	0.104323	0.0256274	NS	CR.night.2h
ENSMUSG00000045973.18_Slc25a51	06mo_CR.spread	NA	14.8378	2.5569	0.115754	0.0618668	0.0513096	12.4256	4.85964		-0.426236	0.104329	0.000372794	NS	CR.spread
ENSMUSG00000045973.18_Slc25a51	19mo_AL	NA	13.4399	1.72874	0.0752211	0.124815	0.0366953	10.3613	5.99356
ENSMUSG00000045973.18_Slc25a51	19mo_CR.day.12h	NA	13.6704	1.52828	0.274239	1	0.484303	7.60604	4.97685
ENSMUSG00000045973.18_Slc25a51	19mo_CR.day.2h	NA	19.9458	2.007	0.644343	1	0.615883	9.23612	4.60196
ENSMUSG00000045973.18_Slc25a51	19mo_CR.night.12h	TRUE	13.7721	2.18504	0.0446471	0.018558	0.0451389	9.8446	4.50545
ENSMUSG00000045973.18_Slc25a51	19mo_CR.night.2h	NA	12.9374	3.33087	0.226265	0.0635476	0.00696053	15.539	4.66513
ENSMUSG00000045973.18_Slc25a51	19mo_CR.spread	NA	7.8046	2.10548	0.259841	0.860656	0.107153	10.076	4.7856
										Aging change in gene expression between 6 and 19 months for AL or each CR group
GeneID	Group	Cycling?	Phase	Daily Fold Change	ARS_BH.Q	JTK_BH.Q	Rain_BH.Q	max_mean	min_mean	baseMean	log2FoldChange	lfcSE	padj	Differentially expressed?	Group
ENSMUSG00000028011.16_Tdo2	06mo_AL	TRUE	9.6753	1.61952	0.00413591	0.0143906	0.0101172	267.837	165.38	6391.98	-0.297077	0.115563	0.0224684	NS	AL
ENSMUSG00000028011.16_Tdo2	06mo_CR.day.12h	NA	21.5203	1.95364	0.412457	1	0.732529	229.762	117.607		-0.16788	0.115588	0.277158	NS	CR.day.12h
ENSMUSG00000028011.16_Tdo2	06mo_CR.day.2h	NA	19.2501	2.37681	0.0576124	0.0348934	0.00364642	261.238	109.911		0.0355462	0.115613	0.826135	NS	CR.day.2h
ENSMUSG00000028011.16_Tdo2	06mo_CR.night.12h	NA	11.3726	2.08609	0.0424103	0.0500296	0.0206747	217.36	104.195		0.0522529	0.115617	0.748038	NS	CR.night.12h
ENSMUSG00000028011.16_Tdo2	06mo_CR.night.2h	NA	11.7022	2.55161	0.109872	0.280723	0.0363406	266.879	104.592		0.165747	0.115609	0.285899	NS	CR.night.2h
ENSMUSG00000028011.16_Tdo2	06mo_CR.spread	NA	15.7525	1.25717	0.625456	1	1	179.973	143.158		0.040689	0.115599	0.825795	NS	CR.spread
ENSMUSG00000028011.16_Tdo2	19mo_AL	TRUE	11.1398	2.27666	0.0117469	0.00292151	0.00334805	248.338	109.08
ENSMUSG00000028011.16_Tdo2	19mo_CR.day.12h	NA	1.7872	2.11177	0.0679341	0.37913	0.0348162	251.131	118.92
ENSMUSG00000028011.16_Tdo2	19mo_CR.day.2h	NA	19.7584	2.46861	0.229452	0.921879	0.0426267	245.602	99.4901
ENSMUSG00000028011.16_Tdo2	19mo_CR.night.12h	NA	7.0293	1.87967	0.0764203	0.202589	0.0780245	238.12	126.682
ENSMUSG00000028011.16_Tdo2	19mo_CR.night.2h	TRUE	11.0656	2.57252	0.0433104	0.0154549	0.00316271	278.243	108.159
ENSMUSG00000028011.16_Tdo2	19mo_CR.spread	NA	5.4704	1.66921	0.340916	0.440224	0.264263	223.376	133.821
ENSMUSG00000015112.15_Slc25a13	06mo_AL	NA	13.9437	1.54505	0.0112793	0.142229	0.0192606	59.0675	38.2302	1361.32	-0.330503	0.0708121	1.66907e-05	NS	AL
ENSMUSG00000015112.15_Slc25a13	06mo_CR.day.12h	NA	4.1367	1.35165	0.142834	0.947957	0.114952	44.1011	32.6276		-0.0594037	0.070996	0.56154	NS	CR.day.12h
ENSMUSG00000015112.15_Slc25a13	06mo_CR.day.2h	NA	2.729	1.20859	0.436966	1	1	43.2145	35.7563		0.060056	0.0711373	0.509919	NS	CR.day.2h
ENSMUSG00000015112.15_Slc25a13	06mo_CR.night.12h	NA	14.8421	1.75566	0.0306637	0.16556	0.599586	41.5504	23.6665		0.177639	0.0712534	0.0335247	NS	CR.night.12h
ENSMUSG00000015112.15_Slc25a13	06mo_CR.night.2h	NA	13.4617	1.3815	0.0331047	1	0.106439	43.1864	31.2605		0.12081	0.0711361	0.194181	NS	CR.night.2h
ENSMUSG00000015112.15_Slc25a13	06mo_CR.spread	NA	8.7859	1.241	0.265173	1	0.540712	35.4372	28.5554		0.0426712	0.0711519	0.684131	NS	CR.spread
ENSMUSG00000015112.15_Slc25a13	19mo_AL	TRUE	14.0603	1.46263	0.0289338	0.0489363	0.0366953	45.1579	30.8744
ENSMUSG00000015112.15_Slc25a13	19mo_CR.day.12h	NA	6.7123	1.68408	0.0445785	0.37913	0.0187618	55.3355	32.858
ENSMUSG00000015112.15_Slc25a13	19mo_CR.day.2h	NA	2.0509	1.60814	0.681557	1	0.807575	46.2819	28.7797
ENSMUSG00000015112.15_Slc25a13	19mo_CR.night.12h	NA	10.9727	1.54434	0.348382	1	0.695199	49.6698	32.1624
ENSMUSG00000015112.15_Slc25a13	19mo_CR.night.2h	NA	10.5687	1.74621	0.0523416	0.0411176	0.00696053	50.398	28.8614
ENSMUSG00000015112.15_Slc25a13	19mo_CR.spread	NA	7.1099	1.43235	0.239516	1	0.212008	40.1273	28.015
										Aging change in gene expression between 6 and 19 months for AL or each CR group
GeneID	Group	Cycling?	Phase	Daily Fold Change	ARS_BH.Q	JTK_BH.Q	Rain_BH.Q	max_mean	min_mean	baseMean	log2FoldChange	lfcSE	padj	Differentially expressed?	Group
ENSMUSG00000021670.14_Hmgcr	06mo_AL	TRUE	13.5952	3.52535	0.0264597	0.00570739	0.00509414	43.6152	12.3719	1716.21	-0.818418	0.228123	0.00112581	DOWN	AL
ENSMUSG00000021670.14_Hmgcr	06mo_CR.day.12h	NA	8.504	5.97374	0.0181007	0.0650331	0.0392696	54.9898	9.20525		-0.545317	0.2281	0.054927	NS	CR.day.12h
ENSMUSG00000021670.14_Hmgcr	06mo_CR.day.2h	TRUE	10.3781	8.68076	0.0201127	0.0031765	0.0109481	52.3762	6.03359		0.165384	0.228178	0.577241	NS	CR.day.2h
ENSMUSG00000021670.14_Hmgcr	06mo_CR.night.12h	NA	14.3373	2.31552	0.739691	1	1	43.1245	18.6241		-0.478666	0.228114	0.0795246	NS	CR.night.12h
ENSMUSG00000021670.14_Hmgcr	06mo_CR.night.2h	NA	15.7244	3.70585	0.113979	0.201201	0.0162824	42.2883	11.4112		-0.630577	0.228184	0.0224931	DOWN	CR.night.2h
ENSMUSG00000021670.14_Hmgcr	06mo_CR.spread	NA	10.1581	3.49184	0.0399353	0.159155	0.701194	58.2969	16.6952		-0.573003	0.228089	0.0381485	NS	CR.spread
ENSMUSG00000021670.14_Hmgcr	19mo_AL	NA	11.2266	2.52564	0.0619625	0.0850271	0.0366953	23.0414	9.12299
ENSMUSG00000021670.14_Hmgcr	19mo_CR.day.12h	TRUE	9.4394	7.42908	0.0224528	0.00475924	0.0127655	46.1306	6.20946
ENSMUSG00000021670.14_Hmgcr	19mo_CR.day.2h	NA	7.1449	6.36842	0.124316	0.0437838	0.0145174	47.642	7.48099
ENSMUSG00000021670.14_Hmgcr	19mo_CR.night.12h	NA	19.9449	2.43261	0.384872	1	0.507497	32.7565	13.4656
ENSMUSG00000021670.14_Hmgcr	19mo_CR.night.2h	NA	17.1849	2.51249	0.468817	1	0.0769538	25.0378	9.96531
ENSMUSG00000021670.14_Hmgcr	19mo_CR.spread	TRUE	10.361	3.2308	0.0356183	0.0251854	0.0105256	39.8256	12.3268
ENSMUSG00000023087.15_Noct	06mo_AL	NA	12.598	21.7402	0.0582289	0.000719751	0.00259314	8.91198	0.409931	227.451	0.624291	0.301327	0.0706086	NS	AL
ENSMUSG00000023087.15_Noct	06mo_CR.day.12h	TRUE	9.2281	16.963	0.0288584	0.00722241	0.00678505	4.3407	0.255892		0.0184169	0.301822	0.970764	NS	CR.day.12h
ENSMUSG00000023087.15_Noct	06mo_CR.day.2h	NA	12.3048	6.77604	0.228173	0.967216	0.131638	4.67034	0.689244		0.534812	0.302326	0.137829	NS	CR.day.2h
ENSMUSG00000023087.15_Noct	06mo_CR.night.12h	TRUE	14.1564	12.1298	0.0247879	0.000113097	0.00174689	4.33658	0.357514		-0.0205478	0.30305	0.962886	NS	CR.night.12h
ENSMUSG00000023087.15_Noct	06mo_CR.night.2h	NA	12.2737	26.4603	0.0952255	0.00290534	0.0203791	10.1705	0.384368		-0.661327	0.302414	0.0811535	NS	CR.night.2h
ENSMUSG00000023087.15_Noct	06mo_CR.spread	NA	12.4569	6.42641	0.264624	0.126656	0.0284489	4.76787	0.741919		-0.197368	0.301977	0.653809	NS	CR.spread
ENSMUSG00000023087.15_Noct	19mo_AL	TRUE	13.7975	6.01437	0.0124052	0.00203046	0.0208976	6.03456	1.00336
ENSMUSG00000023087.15_Noct	19mo_CR.day.12h	TRUE	10.8383	7.54606	0.00206021	0.00183939	0.0309525	4.09375	0.542501
ENSMUSG00000023087.15_Noct	19mo_CR.day.2h	NA	1.1306	7.44982	0.705227	1	0.123063	3.51768	0.472184
ENSMUSG00000023087.15_Noct	19mo_CR.night.12h	TRUE	14.3811	17.1066	0.0203617	0.00105765	0.001193	4.22289	0.246857
ENSMUSG00000023087.15_Noct	19mo_CR.night.2h	NA	12.8599	29.4551	0.0820556	2.11e-05	0.00316271	7.39201	0.250958
ENSMUSG00000023087.15_Noct	19mo_CR.spread	TRUE	10.9391	7.46263	0.0313541	0.00412741	0.0040971	5.09135	0.682246
										Aging change in gene expression between 6 and 19 months for AL or each CR group
GeneID	Group	Cycling?	Phase	Daily Fold Change	ARS_BH.Q	JTK_BH.Q	Rain_BH.Q	max_mean	min_mean	baseMean	log2FoldChange	lfcSE	padj	Differentially expressed?	Group
ENSMUSG00000000440.12_Pparg	06mo_AL	NA	9.5746	2.21898	0.48814	1	0.481311	2.33383	1.05176	56.4763	1.84616	0.160016	1.53481e-28	UP	AL
ENSMUSG00000000440.12_Pparg	06mo_CR.day.12h	NA	6.8151	2.61197	0.443865	0.782518	1	1.69496	0.648921		1.09199	0.165939	6.62216e-09	UP	CR.day.12h
ENSMUSG00000000440.12_Pparg	06mo_CR.day.2h	NA	3.3973	2.65593	0.568135	0.449007	0.351772	2.23627	0.84199		0.88162	0.166753	1.45908e-06	UP	CR.day.2h
ENSMUSG00000000440.12_Pparg	06mo_CR.night.12h	TRUE	9.1183	3.43633	0.0269687	0.0197733	0.038158	1.43397	0.417295		0.739486	0.175282	0.000164939	UP	CR.night.12h
ENSMUSG00000000440.12_Pparg	06mo_CR.night.2h	NA	9.333	4.12049	0.185618	0.430411	0.0628884	2.43179	0.590171		0.747702	0.168058	0.000103442	UP	CR.night.2h
ENSMUSG00000000440.12_Pparg	06mo_CR.spread	NA	6.481	2.50306	0.0746315	0.0696907	0.0318493	1.5739	0.628788		1.34231	0.167483	2.30826e-13	UP	CR.spread
ENSMUSG00000000440.12_Pparg	19mo_AL	NA	8.1923	2.30752	0.0722528	0.141817	0.0366953	8.87113	3.84445
ENSMUSG00000000440.12_Pparg	19mo_CR.day.12h	NA	1.3909	2.1733	0.359699	1	0.210811	4.35842	2.00544
ENSMUSG00000000440.12_Pparg	19mo_CR.day.2h	NA	7.5608	2.22709	0.668021	1	0.807575	3.45784	1.55263
ENSMUSG00000000440.12_Pparg	19mo_CR.night.12h	NA	6.9195	2.99542	0.425165	0.678071	0.936381	2.16608	0.72313
ENSMUSG00000000440.12_Pparg	19mo_CR.night.2h	NA	7.7691	4.06194	0.083194	0.00612029	0.0139616	4.3301	1.06602
ENSMUSG00000000440.12_Pparg	19mo_CR.spread	NA	9.823	2.20808	0.109939	1	0.169238	3.72308	1.68612
ENSMUSG00000020538.15_Srebf1	06mo_AL	NA	14.3228	2.35742	0.129032	0.659694	0.0635717	86.5827	36.7278	1965.21	-0.700927	0.202793	0.00174006	DOWN	AL
ENSMUSG00000020538.15_Srebf1	06mo_CR.day.12h	TRUE	7.5897	4.67232	0.0149073	0.00609411	0.0129217	75.6222	16.1852		-0.623459	0.20288	0.0113404	DOWN	CR.day.12h
ENSMUSG00000020538.15_Srebf1	06mo_CR.day.2h	NA	8.2039	7.1096	0.0308492	0.0230519	0.0544049	91.4193	12.8586		-1.01198	0.20296	5.91527e-06	DOWN	CR.day.2h
ENSMUSG00000020538.15_Srebf1	06mo_CR.night.12h	NA	3.176	2.32943	0.754729	0.741627	0.395399	62.9584	27.0274		-0.784615	0.202897	0.000602747	DOWN	CR.night.12h
ENSMUSG00000020538.15_Srebf1	06mo_CR.night.2h	NA	17.5034	4.69414	0.119813	0.582824	0.4259	76.5937	16.3169		-0.67498	0.202889	0.0048557	DOWN	CR.night.2h
ENSMUSG00000020538.15_Srebf1	06mo_CR.spread	TRUE	7.5546	3.61812	0.0258048	0.0476997	0.0188752	82.6494	22.8432		-0.830736	0.202872	0.000362267	DOWN	CR.spread
ENSMUSG00000020538.15_Srebf1	19mo_AL	NA	16.2229	1.74579	0.0239426	0.456672	0.302271	41.7439	23.9112
ENSMUSG00000020538.15_Srebf1	19mo_CR.day.12h	TRUE	8.5846	5.30392	0.0149015	0.0126763	0.0025743	53.8087	10.1451
ENSMUSG00000020538.15_Srebf1	19mo_CR.day.2h	NA	7.1575	3.20055	0.114957	0.238114	0.175307	34.39	10.745
ENSMUSG00000020538.15_Srebf1	19mo_CR.night.12h	NA	17.5432	1.74393	0.15087	1	1	34.6173	19.8502
ENSMUSG00000020538.15_Srebf1	19mo_CR.night.2h	NA	17.8878	4.43884	0.406377	0.259689	0.0769538	51.5881	11.622
ENSMUSG00000020538.15_Srebf1	19mo_CR.spread	NA	9.0926	3.31721	0.0736487	0.159752	0.169238	53.4836	16.123
										Aging change in gene expression between 6 and 19 months for AL or each CR group
GeneID	Group	Cycling?	Phase	Daily Fold Change	ARS_BH.Q	JTK_BH.Q	Rain_BH.Q	max_mean	min_mean	baseMean	log2FoldChange	lfcSE	padj	Differentially expressed?	Group
ENSMUSG00000022463.7_Srebf2	06mo_AL	TRUE	3.5617	1.62755	0.0186377	0.0334301	0.0192606	8.89596	5.46587	316.262	-0.288546	0.0807395	0.00117707	NS	AL
ENSMUSG00000022463.7_Srebf2	06mo_CR.day.12h	TRUE	22.0506	1.75195	0.0200691	0.0273949	0.0129217	9.10171	5.19518		-0.424133	0.0814937	6.80723e-06	NS	CR.day.12h
ENSMUSG00000022463.7_Srebf2	06mo_CR.day.2h	NA	9.763	1.47292	0.93325	1	1	10.5845	7.18604		-0.560921	0.0816003	2.51084e-10	NS	CR.day.2h
ENSMUSG00000022463.7_Srebf2	06mo_CR.night.12h	NA	2.8444	2.00484	0.210736	0.0657517	0.0167085	12.5131	6.24143		-0.816578	0.0815715	1.19806e-20	DOWN	CR.night.12h
ENSMUSG00000022463.7_Srebf2	06mo_CR.night.2h	NA	21.5363	1.45294	0.0708835	0.935755	0.4259	9.1952	6.3287		-0.591544	0.0818042	6.83685e-11	DOWN	CR.night.2h
ENSMUSG00000022463.7_Srebf2	06mo_CR.spread	NA	1.1249	1.7837	0.172751	0.303594	0.138659	9.92136	5.56224		-0.56397	0.0815943	3.61862e-10	NS	CR.spread
ENSMUSG00000022463.7_Srebf2	19mo_AL	NA	5.3915	1.85418	0.111939	0.456672	0.185268	7.38425	3.98248
ENSMUSG00000022463.7_Srebf2	19mo_CR.day.12h	NA	2.4145	1.47874	0.299345	1	0.797762	7.1802	4.85563
ENSMUSG00000022463.7_Srebf2	19mo_CR.day.2h	NA	7.638	1.78569	0.639277	1	1	6.94121	3.88713
ENSMUSG00000022463.7_Srebf2	19mo_CR.night.12h	NA	6.5756	1.53138	0.434868	0.750414	0.0780245	6.29895	4.11325
ENSMUSG00000022463.7_Srebf2	19mo_CR.night.2h	NA	1.4106	2.00753	0.620998	0.939514	0.509137	7.60408	3.78778
ENSMUSG00000022463.7_Srebf2	19mo_CR.spread	NA	2.9805	1.59494	0.30207	1	0.86256	6.37752	3.99858
ENSMUSG00000005373.13_Mlxipl	06mo_AL	NA	22.1416	1.89416	0.038666	0.267137	0.0635717	118.193	62.3985	2966.16	-0.886877	0.145778	1.34588e-08	DOWN	AL
ENSMUSG00000005373.13_Mlxipl	06mo_CR.day.12h	NA	13.8386	1.9266	0.0435567	0.0744863	0.0677818	73.5801	38.1916		-0.273557	0.145843	0.144574	NS	CR.day.12h
ENSMUSG00000005373.13_Mlxipl	06mo_CR.day.2h	TRUE	10.1894	1.95885	0.0301681	0.0230519	0.0192951	84.7289	43.2543		-0.539946	0.14588	0.000929177	NS	CR.day.2h
ENSMUSG00000005373.13_Mlxipl	06mo_CR.night.12h	NA	22.1101	2.40331	0.118555	0.0657517	0.0972388	76.8749	31.9871		-0.289015	0.145847	0.0998261	NS	CR.night.12h
ENSMUSG00000005373.13_Mlxipl	06mo_CR.night.2h	TRUE	20.0725	3.09691	0.0407295	0.0256466	0.0320781	98.2457	31.7238		-0.229007	0.145854	0.235591	NS	CR.night.2h
ENSMUSG00000005373.13_Mlxipl	06mo_CR.spread	NA	16.8082	1.38473	0.817587	1	1	64.9287	46.8891		-0.25401	0.145846	0.1718	NS	CR.spread
ENSMUSG00000005373.13_Mlxipl	19mo_AL	NA	22.8142	2.11199	0.0228919	0.0145486	0.185268	65.2741	30.9065
ENSMUSG00000005373.13_Mlxipl	19mo_CR.day.12h	TRUE	12.8781	2.48432	0.0159664	0.0412845	0.00972751	71.2138	28.6653
ENSMUSG00000005373.13_Mlxipl	19mo_CR.day.2h	NA	10.2313	1.84102	0.319542	1	0.288695	52.7235	28.6381
ENSMUSG00000005373.13_Mlxipl	19mo_CR.night.12h	NA	18.6763	2.47984	0.248248	0.617581	0.132421	79.198	31.9368
ENSMUSG00000005373.13_Mlxipl	19mo_CR.night.2h	TRUE	21.0491	2.83721	0.0395366	0.000655239	0.00503951	90.1049	31.7582
ENSMUSG00000005373.13_Mlxipl	19mo_CR.spread	NA	22.5418	1.43549	0.616952	1	1	58.1125	40.4828
										Aging change in gene expression between 6 and 19 months for AL or each CR group
GeneID	Group	Cycling?	Phase	Daily Fold Change	ARS_BH.Q	JTK_BH.Q	Rain_BH.Q	max_mean	min_mean	baseMean	log2FoldChange	lfcSE	padj	Differentially expressed?	Group
ENSMUSG00000002108.10_Nr1h3	06mo_AL	NA	4.8133	1.30504	0.667049	1	1	23.9141	18.3244	459.68	-0.0744937	0.0697214	0.379188	NS	AL
ENSMUSG00000002108.10_Nr1h3	06mo_CR.day.12h	NA	6.0054	1.41919	0.0763931	0.70582	0.14469	20.7465	14.6185		-0.193131	0.0704464	0.0255129	NS	CR.day.12h
ENSMUSG00000002108.10_Nr1h3	06mo_CR.day.2h	NA	6.8655	1.57685	0.0636912	0.030577	0.0335644	30.4631	19.3189		-0.430176	0.0706281	2.40939e-08	NS	CR.day.2h
ENSMUSG00000002108.10_Nr1h3	06mo_CR.night.12h	NA	21.2816	1.30986	0.569106	1	1	23.1677	17.6871		-0.215559	0.0705415	0.00793826	NS	CR.night.12h
ENSMUSG00000002108.10_Nr1h3	06mo_CR.night.2h	NA	17.5248	1.65507	0.310343	0.126042	0.276173	27.2151	16.4435		-0.251391	0.0705266	0.00236238	NS	CR.night.2h
ENSMUSG00000002108.10_Nr1h3	06mo_CR.spread	NA	4.4466	1.40561	0.311867	1	0.512587	22.7705	16.1997		-0.180008	0.0704418	0.0344979	NS	CR.spread
ENSMUSG00000002108.10_Nr1h3	19mo_AL	NA	15.2656	1.31118	0.122846	1	0.302271	22.3574	17.0513
ENSMUSG00000002108.10_Nr1h3	19mo_CR.day.12h	NA	8.2727	1.37022	0.0876495	0.191436	0.0041045	21.3099	15.5522
ENSMUSG00000002108.10_Nr1h3	19mo_CR.day.2h	NA	6.888	1.50248	0.627263	1	1	18.9994	12.6454
ENSMUSG00000002108.10_Nr1h3	19mo_CR.night.12h	NA	15.8134	1.39011	0.0352946	1	0.130744	22.0689	15.8756
ENSMUSG00000002108.10_Nr1h3	19mo_CR.night.2h	NA	15.3562	1.6346	0.0786799	0.00031492	0.0110276	23.2957	14.2516
ENSMUSG00000002108.10_Nr1h3	19mo_CR.spread	NA	2.5666	1.28702	0.833013	1	1	20.2279	15.7168
ENSMUSG00000060601.13_Nr1h2	06mo_AL	TRUE	4.7257	1.66382	0.0428033	0.0170859	0.00259314	8.95121	5.3799	190.295	-0.308134	0.0785971	0.000340936	NS	AL
ENSMUSG00000060601.13_Nr1h2	06mo_CR.day.12h	TRUE	23.4232	1.68892	0.0419504	0.0233868	0.00492023	7.0856	4.19535		-0.0780689	0.080124	0.491628	NS	CR.day.12h
ENSMUSG00000060601.13_Nr1h2	06mo_CR.day.2h	NA	1.7425	1.5593	0.386487	1	0.145513	9.48637	6.08375		-0.474816	0.0804678	6.60536e-08	NS	CR.day.2h
ENSMUSG00000060601.13_Nr1h2	06mo_CR.night.12h	NA	8.5984	1.7919	0.0475735	0.368109	0.101481	8.20802	4.58064		-0.232294	0.0802434	0.0123358	NS	CR.night.12h
ENSMUSG00000060601.13_Nr1h2	06mo_CR.night.2h	NA	8.4825	1.65493	0.0848853	0.314922	0.173812	8.1074	4.89894		-0.234637	0.0804933	0.0152911	NS	CR.night.2h
ENSMUSG00000060601.13_Nr1h2	06mo_CR.spread	NA	0.6295	1.57068	0.114307	1	0.338301	7.51758	4.78619		-0.167358	0.0800278	0.0924838	NS	CR.spread
ENSMUSG00000060601.13_Nr1h2	19mo_AL	TRUE	6.6259	1.56176	0.0296647	0.0275781	0.0366953	6.77348	4.33707
ENSMUSG00000060601.13_Nr1h2	19mo_CR.day.12h	NA	0.0735	1.3695	0.0389718	1	0.187863	6.97843	5.0956
ENSMUSG00000060601.13_Nr1h2	19mo_CR.day.2h	NA	17.0434	1.63356	0.46299	1	0.41776	6.0826	3.72353
ENSMUSG00000060601.13_Nr1h2	19mo_CR.night.12h	NA	11.0197	1.4775	0.0158537	0.0539949	0.0429397	6.8885	4.66226
ENSMUSG00000060601.13_Nr1h2	19mo_CR.night.2h	TRUE	6.719	1.78757	0.0202015	0.0154549	0.0110276	7.16092	4.00595
ENSMUSG00000060601.13_Nr1h2	19mo_CR.spread	NA	5.5434	1.44844	0.426671	1	1	6.40825	4.42423
										Aging change in gene expression between 6 and 19 months for AL or each CR group
GeneID	Group	Cycling?	Phase	Daily Fold Change	ARS_BH.Q	JTK_BH.Q	Rain_BH.Q	max_mean	min_mean	baseMean	log2FoldChange	lfcSE	padj	Differentially expressed?	Group
ENSMUSG00000015839.6_Nfe2l2	06mo_AL	NA	21.3848	1.5323	0.057417	0.659694	0.109892	27.2841	17.806	701.758	0.57357	0.086346	4.83304e-10	NS	AL
ENSMUSG00000015839.6_Nfe2l2	06mo_CR.day.12h	NA	14.7681	1.52601	0.461158	1	0.307399	18.9668	12.429		0.288682	0.0871287	0.00593114	NS	CR.day.12h
ENSMUSG00000015839.6_Nfe2l2	06mo_CR.day.2h	TRUE	9.8751	1.51324	0.0183253	0.00966311	0.00906287	19.9039	13.1532		0.357048	0.0873249	0.000234587	NS	CR.day.2h
ENSMUSG00000015839.6_Nfe2l2	06mo_CR.night.12h	NA	19.1616	1.61775	0.325318	1	0.395399	17.4013	10.7565		0.442208	0.0874587	4.95581e-06	NS	CR.night.12h
ENSMUSG00000015839.6_Nfe2l2	06mo_CR.night.2h	NA	18.0423	1.54531	0.406113	0.475978	1	20.3322	13.1574		0.352161	0.0872401	0.000486401	NS	CR.night.2h
ENSMUSG00000015839.6_Nfe2l2	06mo_CR.spread	NA	0.2602	1.36608	0.894924	1	1	19.7094	14.4277		0.322258	0.0869808	0.00137271	NS	CR.spread
ENSMUSG00000015839.6_Nfe2l2	19mo_AL	NA	22.3445	1.71399	0.0246019	0.0643944	0.0174917	45.5518	26.5765
ENSMUSG00000015839.6_Nfe2l2	19mo_CR.day.12h	NA	11.5829	1.62062	0.531651	1	1	25.9923	16.0385
ENSMUSG00000015839.6_Nfe2l2	19mo_CR.day.2h	NA	9.958	1.97936	0.251019	1	0.0346976	26.994	13.6377
ENSMUSG00000015839.6_Nfe2l2	19mo_CR.night.12h	NA	20.1598	1.70611	0.197234	0.617581	0.33541	26.3401	15.4387
ENSMUSG00000015839.6_Nfe2l2	19mo_CR.night.2h	NA	18.2861	1.94881	0.601137	1	1	31.8641	16.3505
ENSMUSG00000015839.6_Nfe2l2	19mo_CR.spread	NA	16.5878	1.70696	0.960857	1	0.86256	28.7106	16.8198
ENSMUSG00000038615.17_Nfe2l1	06mo_AL	NA	0.4579	1.38013	0.0322544	0.30146	0.0192606	17.3012	12.5359	748.21	0.277484	0.0623789	4.24363e-05	NS	AL
ENSMUSG00000038615.17_Nfe2l1	06mo_CR.day.12h	NA	19.7514	1.5192	0.0841671	0.161984	0.0988389	17.5251	11.5358		-0.301503	0.0629877	4.02902e-05	NS	CR.day.12h
ENSMUSG00000038615.17_Nfe2l1	06mo_CR.day.2h	NA	19.7635	1.56454	0.0201127	0.240814	0.0921494	21.1894	13.5435		-0.364918	0.0631571	1.2571e-07	NS	CR.day.2h
ENSMUSG00000038615.17_Nfe2l1	06mo_CR.night.12h	NA	23.0373	1.50709	0.0946201	0.673365	1	17.6235	11.6937		-0.290705	0.0633338	3.73207e-05	NS	CR.night.12h
ENSMUSG00000038615.17_Nfe2l1	06mo_CR.night.2h	NA	14.618	1.68254	0.10527	0.430411	0.00630291	22.1907	13.1889		-0.442081	0.0630983	2.63604e-10	NS	CR.night.2h
ENSMUSG00000038615.17_Nfe2l1	06mo_CR.spread	NA	21.7908	1.41032	0.149136	1	0.338301	16.3381	11.5846		-0.185986	0.0631357	0.0133747	NS	CR.spread
ENSMUSG00000038615.17_Nfe2l1	19mo_AL	NA	5.0195	1.26794	0.12915	0.84453	0.0946569	20.3557	16.0542
ENSMUSG00000038615.17_Nfe2l1	19mo_CR.day.12h	NA	22.6322	1.57054	0.00924353	0.303134	0.015387	17.1449	10.9165
ENSMUSG00000038615.17_Nfe2l1	19mo_CR.day.2h	NA	19.3602	1.85154	0.584311	1	1	15.1307	8.17194
ENSMUSG00000038615.17_Nfe2l1	19mo_CR.night.12h	NA	20.358	1.39513	0.6378	1	1	14.4127	10.3307
ENSMUSG00000038615.17_Nfe2l1	19mo_CR.night.2h	NA	9.3777	1.94631	0.622071	1	0.758557	18.0103	9.25357
ENSMUSG00000038615.17_Nfe2l1	19mo_CR.spread	NA	19.7719	1.3977	0.647409	1	0.78494	14.893	10.6553
										Aging change in gene expression between 6 and 19 months for AL or each CR group
GeneID	Group	Cycling?	Phase	Daily Fold Change	ARS_BH.Q	JTK_BH.Q	Rain_BH.Q	max_mean	min_mean	baseMean	log2FoldChange	lfcSE	padj	Differentially expressed?	Group
ENSMUSG00000035451.7_Foxa1	06mo_AL	NA	19.3529	2.14632	0.0925307	0.338818	0.109892	10.6002	4.93878	157.871	-0.255279	0.126884	0.0796565	NS	AL
ENSMUSG00000035451.7_Foxa1	06mo_CR.day.12h	NA	16.0607	2.87023	0.101489	0.161984	0.307399	7.33214	2.55455		0.145172	0.128971	0.418156	NS	CR.day.12h
ENSMUSG00000035451.7_Foxa1	06mo_CR.day.2h	NA	17.5176	3.14704	0.257979	0.240814	0.253652	7.09109	2.25325		0.433449	0.129524	0.00295177	NS	CR.day.2h
ENSMUSG00000035451.7_Foxa1	06mo_CR.night.12h	NA	17.5119	1.80961	0.250664	1	1	4.94789	2.73423		0.409666	0.129524	0.00585173	NS	CR.night.12h
ENSMUSG00000035451.7_Foxa1	06mo_CR.night.2h	NA	17.5456	1.72913	0.698121	1	1	4.44531	2.57084		0.506855	0.129845	0.000772091	NS	CR.night.2h
ENSMUSG00000035451.7_Foxa1	06mo_CR.spread	NA	16.9963	2.47896	0.0974927	0.0369222	0.0188752	6.70619	2.70524		0.524504	0.128868	0.00039308	NS	CR.spread
ENSMUSG00000035451.7_Foxa1	19mo_AL	NA	21.4003	1.50911	0.131364	0.0561464	0.111172	7.30413	4.84002
ENSMUSG00000035451.7_Foxa1	19mo_CR.day.12h	NA	20.087	2.06778	0.0898952	1	0.210811	7.54075	3.64678
ENSMUSG00000035451.7_Foxa1	19mo_CR.day.2h	NA	18.353	2.0299	0.651874	1	1	8.20411	4.04164
ENSMUSG00000035451.7_Foxa1	19mo_CR.night.12h	NA	2.3256	1.702	0.460215	1	0.936381	7.01752	4.12309
ENSMUSG00000035451.7_Foxa1	19mo_CR.night.2h	NA	24.6876	1.86755	0.71931	1	0.529778	7.19496	3.85262
ENSMUSG00000035451.7_Foxa1	19mo_CR.spread	NA	18.9068	2.27496	0.129755	0.440224	0.39393	8.20899	3.6084
ENSMUSG00000037025.11_Foxa2	06mo_AL	NA	19.1971	1.81448	0.310874	1	0.184997	13.1758	7.2615	182.559	-0.383162	0.113709	0.00230795	NS	AL
ENSMUSG00000037025.11_Foxa2	06mo_CR.day.12h	NA	13.074	1.72543	0.584565	1	1	9.39378	5.4443		-0.0951291	0.114456	0.563791	NS	CR.day.12h
ENSMUSG00000037025.11_Foxa2	06mo_CR.day.2h	NA	6.505	1.84289	0.121694	0.112299	0.00576911	12.225	6.63361		-0.323691	0.114999	0.0137018	NS	CR.day.2h
ENSMUSG00000037025.11_Foxa2	06mo_CR.night.12h	NA	15.8302	1.79211	0.137278	1	1	11.3217	6.31752		-0.165567	0.114765	0.248533	NS	CR.night.12h
ENSMUSG00000037025.11_Foxa2	06mo_CR.night.2h	NA	20.3178	2.21299	0.0469633	0.160484	0.0588443	11.1193	5.02458		-0.0538635	0.115004	0.766258	NS	CR.night.2h
ENSMUSG00000037025.11_Foxa2	06mo_CR.spread	NA	14.1822	1.84849	0.473871	1	0.947008	10.3725	5.61135		-0.187893	0.11499	0.204393	NS	CR.spread
ENSMUSG00000037025.11_Foxa2	19mo_AL	NA	2.1059	1.84147	0.666738	1	1	9.11858	4.95178
ENSMUSG00000037025.11_Foxa2	19mo_CR.day.12h	TRUE	13.8378	2.11359	0.0273278	0.00341686	0.00339395	10.9652	5.18794
ENSMUSG00000037025.11_Foxa2	19mo_CR.day.2h	NA	9.1403	1.81816	0.124316	1	0.190611	8.90515	4.89788
ENSMUSG00000037025.11_Foxa2	19mo_CR.night.12h	NA	4.5376	1.46487	0.783919	1	0.779659	10.4016	7.10065
ENSMUSG00000037025.11_Foxa2	19mo_CR.night.2h	NA	19.5271	1.90538	0.207362	0.161735	0.0790105	10.3765	5.44591
ENSMUSG00000037025.11_Foxa2	19mo_CR.spread	NA	19.2678	1.60797	0.65541	1	1	8.58213	5.33723
										Aging change in gene expression between 6 and 19 months for AL or each CR group
GeneID	Group	Cycling?	Phase	Daily Fold Change	ARS_BH.Q	JTK_BH.Q	Rain_BH.Q	max_mean	min_mean	baseMean	log2FoldChange	lfcSE	padj	Differentially expressed?	Group
ENSMUSG00000042406.7_Atf4	06mo_AL	NA	20.651	1.69545	0.311364	1	0.0350891	62.5566	36.8968	647.798	-0.305514	0.0902749	0.00220283	NS	AL
ENSMUSG00000042406.7_Atf4	06mo_CR.day.12h	NA	6.7241	1.77886	0.0696612	0.110142	0.0392696	44.9788	25.2852		0.18771	0.0907064	0.102857	NS	CR.day.12h
ENSMUSG00000042406.7_Atf4	06mo_CR.day.2h	NA	8.5306	1.98042	0.100349	0.0997646	0.0544049	47.9252	24.1995		0.184361	0.0910837	0.0850656	NS	CR.day.2h
ENSMUSG00000042406.7_Atf4	06mo_CR.night.12h	NA	1.9472	1.93076	0.211837	0.0272991	0.0972388	56.292	29.1554		0.0956714	0.0907619	0.416138	NS	CR.night.12h
ENSMUSG00000042406.7_Atf4	06mo_CR.night.2h	NA	15.6509	1.71718	0.717424	1	1	48.7448	28.3866		0.17194	0.0907677	0.140714	NS	CR.night.2h
ENSMUSG00000042406.7_Atf4	06mo_CR.spread	NA	6.8826	1.57039	0.0725761	0.0427645	0.138659	43.5965	27.7616		0.258907	0.0906844	0.0168575	NS	CR.spread
ENSMUSG00000042406.7_Atf4	19mo_AL	NA	24.31	1.43373	0.0990205	0.290446	0.185268	45.9372	32.0402
ENSMUSG00000042406.7_Atf4	19mo_CR.day.12h	NA	14.8614	1.48429	0.291658	1	0.744331	53.7251	36.1958
ENSMUSG00000042406.7_Atf4	19mo_CR.day.2h	NA	9.1761	2.02401	0.0961559	0.700524	0.234808	48.8963	24.1582
ENSMUSG00000042406.7_Atf4	19mo_CR.night.12h	NA	1.8665	1.69923	0.189816	1	0.535874	51.6352	30.3874
ENSMUSG00000042406.7_Atf4	19mo_CR.night.2h	NA	22.7619	1.81378	0.0853719	0.0476426	0.217057	53.3256	29.4003
ENSMUSG00000042406.7_Atf4	19mo_CR.spread	NA	0.0543	1.48143	0.765457	1	1	49.8401	33.6433
ENSMUSG00000020484.18_Xbp1	06mo_AL	NA	11.3824	1.4488	0.573083	1	1	59.7578	41.2464	974.777	-0.718987	0.0792285	6.86798e-18	DOWN	AL
ENSMUSG00000020484.18_Xbp1	06mo_CR.day.12h	NA	5.1292	2.04574	0.19473	0.571685	0.482153	35.3425	17.2762		0.362001	0.0797351	0.000103995	NS	CR.day.12h
ENSMUSG00000020484.18_Xbp1	06mo_CR.day.2h	NA	6.6884	2.04151	0.260003	0.882735	0.230209	37.3316	18.2863		0.430468	0.0799823	9.18722e-07	NS	CR.day.2h
ENSMUSG00000020484.18_Xbp1	06mo_CR.night.12h	NA	10.8995	1.52677	0.446993	1	1	38.1174	24.9661		-0.00166129	0.0796664	0.988589	NS	CR.night.12h
ENSMUSG00000020484.18_Xbp1	06mo_CR.night.2h	NA	9.5961	1.6651	0.985183	1	1	35.8892	21.5538		0.276989	0.0797472	0.00314451	NS	CR.night.2h
ENSMUSG00000020484.18_Xbp1	06mo_CR.spread	NA	7.1623	1.51271	0.0740295	1	0.0318493	34.0342	22.4988		0.188069	0.0796238	0.0533414	NS	CR.spread
ENSMUSG00000020484.18_Xbp1	19mo_AL	NA	10.794	1.48291	0.291505	1	1	36.1166	24.3553
ENSMUSG00000020484.18_Xbp1	19mo_CR.day.12h	NA	4.9283	1.7478	0.394471	1	1	49.2486	28.1775
ENSMUSG00000020484.18_Xbp1	19mo_CR.day.2h	NA	16.3186	1.90473	0.966233	1	1	41.7813	21.9356
ENSMUSG00000020484.18_Xbp1	19mo_CR.night.12h	NA	7.0886	1.736	0.0573127	0.0833889	0.0451389	42.467	24.4625
ENSMUSG00000020484.18_Xbp1	19mo_CR.night.2h	NA	6.8623	1.45348	0.285373	0.513781	0.335039	42.0733	28.9466
ENSMUSG00000020484.18_Xbp1	19mo_CR.spread	NA	6.2532	1.43853	0.306625	1	0.59079	37.9742	26.3979
										Aging change in gene expression between 6 and 19 months for AL or each CR group
GeneID	Group	Cycling?	Phase	Daily Fold Change	ARS_BH.Q	JTK_BH.Q	Rain_BH.Q	max_mean	min_mean	baseMean	log2FoldChange	lfcSE	padj	Differentially expressed?	Group
ENSMUSG00000044167.6_Foxo1	06mo_AL	TRUE	13.3873	1.74259	0.0488063	0.00680223	0.00259314	7.14459	4.09997	411.826	-0.0661861	0.0886015	0.553047	NS	AL
ENSMUSG00000044167.6_Foxo1	06mo_CR.day.12h	NA	17.9576	1.51753	0.292093	0.0201694	1	6.13976	4.04589		-0.251352	0.0888791	0.0210116	NS	CR.day.12h
ENSMUSG00000044167.6_Foxo1	06mo_CR.day.2h	NA	18.0484	1.87159	0.351769	0.296121	0.253652	6.83233	3.65055		-0.0552422	0.089325	0.638956	NS	CR.day.2h
ENSMUSG00000044167.6_Foxo1	06mo_CR.night.12h	NA	14.271	2.47675	0.0505158	0.0657517	0.101481	8.30412	3.35283		-0.216474	0.0893026	0.0394328	NS	CR.night.12h
ENSMUSG00000044167.6_Foxo1	06mo_CR.night.2h	NA	14.2266	2.35144	0.104379	0.066876	0.94438	9.19716	3.91128		-0.248497	0.0891322	0.0211275	NS	CR.night.2h
ENSMUSG00000044167.6_Foxo1	06mo_CR.spread	NA	14.6376	1.76927	0.0743871	0.219322	0.138659	7.72909	4.36853		-0.543227	0.0889343	3.78546e-08	NS	CR.spread
ENSMUSG00000044167.6_Foxo1	19mo_AL	NA	11.1929	1.85728	0.0600704	0.0236886	0.0021739	6.84193	3.68385
ENSMUSG00000044167.6_Foxo1	19mo_CR.day.12h	NA	4.0734	1.36094	0.38093	1	1	5.50831	4.04744
ENSMUSG00000044167.6_Foxo1	19mo_CR.day.2h	NA	23.1825	2.11427	0.554298	1	1	7.00419	3.31281
ENSMUSG00000044167.6_Foxo1	19mo_CR.night.12h	NA	11.6076	2.06446	0.174437	0.455243	0.132421	7.28403	3.5283
ENSMUSG00000044167.6_Foxo1	19mo_CR.night.2h	NA	12.5139	2.84132	0.162879	0.110294	0.0266017	8.73269	3.07347
ENSMUSG00000044167.6_Foxo1	19mo_CR.spread	NA	11.7103	1.7832	0.40108	1	0.59079	6.06512	3.40126
ENSMUSG00000048756.11_Foxo3	06mo_AL	TRUE	12.1101	1.87035	0.0174819	0.000127332	0.0101172	7.81535	4.17855	334.457	-0.280651	0.0880818	0.00408627	NS	AL
ENSMUSG00000048756.11_Foxo3	06mo_CR.day.12h	NA	9.5397	1.75521	0.779034	1	1	5.45833	3.10978		-0.263539	0.0890103	0.0151991	NS	CR.day.12h
ENSMUSG00000048756.11_Foxo3	06mo_CR.day.2h	NA	16.193	1.44355	0.706892	0.266533	1	6.24194	4.32401		-0.194975	0.0892502	0.0612195	NS	CR.day.2h
ENSMUSG00000048756.11_Foxo3	06mo_CR.night.12h	NA	12.3784	2.48182	0.0346745	0.0577798	0.0603741	8.18582	3.29831		-0.414549	0.0891227	2.88902e-05	NS	CR.night.12h
ENSMUSG00000048756.11_Foxo3	06mo_CR.night.2h	NA	11.8861	1.6957	0.0230021	0.201201	0.0628884	6.70619	3.95481		-0.331334	0.0891567	0.00144807	NS	CR.night.2h
ENSMUSG00000048756.11_Foxo3	06mo_CR.spread	NA	11.1171	1.58436	0.337879	0.963159	1	5.60439	3.53732		-0.262247	0.0889418	0.0132734	NS	CR.spread
ENSMUSG00000048756.11_Foxo3	19mo_AL	TRUE	9.5994	1.94022	0.0092662	0.00292151	0.00627733	6.26604	3.22955
ENSMUSG00000048756.11_Foxo3	19mo_CR.day.12h	NA	6.1566	1.5195	0.0450633	0.37913	0.0025743	4.98252	3.27906
ENSMUSG00000048756.11_Foxo3	19mo_CR.day.2h	NA	0.744	1.95026	0.805079	1	0.807575	5.32917	2.73254
ENSMUSG00000048756.11_Foxo3	19mo_CR.night.12h	TRUE	10.5268	2.13007	0.0145504	0.018558	0.005825	5.76815	2.70796
ENSMUSG00000048756.11_Foxo3	19mo_CR.night.2h	TRUE	11.9628	2.532	0.0201704	0.00183151	0.0139616	6.5976	2.60568
ENSMUSG00000048756.11_Foxo3	19mo_CR.spread	NA	10.5526	1.96597	0.113613	0.0606226	0.0374298	5.74565	2.92256
										Aging change in gene expression between 6 and 19 months for AL or each CR group
GeneID	Group	Cycling?	Phase	Daily Fold Change	ARS_BH.Q	JTK_BH.Q	Rain_BH.Q	max_mean	min_mean	baseMean	log2FoldChange	lfcSE	padj	Differentially expressed?	Group
ENSMUSG00000015846.14_Rxra	06mo_AL	TRUE	8.5746	1.68447	0.0147923	0.0282986	0.0158491	69.3657	41.1796	2167.35	-0.420331	0.0791033	8.17643e-07	NS	AL
ENSMUSG00000015846.14_Rxra	06mo_CR.day.12h	TRUE	24.4792	1.44196	0.0210321	0.0431065	0.00975896	52.4623	36.3826		-0.387823	0.0792149	2.56195e-05	NS	CR.day.12h
ENSMUSG00000015846.14_Rxra	06mo_CR.day.2h	NA	20.9591	1.42688	0.0362308	0.193954	0.0544049	62.5901	43.8649		-0.484918	0.0792735	2.0851e-08	NS	CR.day.2h
ENSMUSG00000015846.14_Rxra	06mo_CR.night.12h	TRUE	11.6188	2.03936	0.0106533	0.0371167	0.0206747	72.5958	35.5973		-0.555398	0.079265	1.28744e-10	NS	CR.night.12h
ENSMUSG00000015846.14_Rxra	06mo_CR.night.2h	NA	13.3903	1.60375	0.0171718	0.111469	0.102746	57.0925	35.5993		-0.437547	0.0792721	9.49458e-07	NS	CR.night.2h
ENSMUSG00000015846.14_Rxra	06mo_CR.spread	NA	7.9857	1.40987	0.268357	1	1	54.3438	38.5451		-0.341661	0.079229	0.000161628	NS	CR.spread
ENSMUSG00000015846.14_Rxra	19mo_AL	TRUE	10.8453	1.77719	0.00691328	0.00292151	0.0115258	48.8567	27.491
ENSMUSG00000015846.14_Rxra	19mo_CR.day.12h	NA	4.037	1.66962	0.0118153	0.0621024	0.00972751	47.0115	28.157
ENSMUSG00000015846.14_Rxra	19mo_CR.day.2h	NA	21.3126	1.84544	0.254172	1	0.175307	42.9284	23.2619
ENSMUSG00000015846.14_Rxra	19mo_CR.night.12h	TRUE	10.8062	1.93417	0.0356787	0.034953	0.0429397	51.1606	26.4509
ENSMUSG00000015846.14_Rxra	19mo_CR.night.2h	TRUE	9.1659	1.79494	0.00299394	0.000118087	0.00696053	43.2586	24.1003
ENSMUSG00000015846.14_Rxra	19mo_CR.spread	NA	7.5642	1.45799	0.15132	1	0.264263	44.4263	30.4709
ENSMUSG00000031584.16_Gsr	06mo_AL	TRUE	4.7048	1.55488	0.0132409	0.000347299	0.00064359	25.581	16.4521	503.552	0.201784	0.0697914	0.00964974	NS	AL
ENSMUSG00000031584.16_Gsr	06mo_CR.day.12h	NA	23.3062	1.53202	0.149945	0.415511	0.482153	19.6404	12.8199		0.326274	0.070543	7.53755e-05	NS	CR.day.12h
ENSMUSG00000031584.16_Gsr	06mo_CR.day.2h	NA	7.6301	1.56782	0.176319	0.240814	0.145513	22.1472	14.1262		0.156705	0.0711181	0.0588193	NS	CR.day.2h
ENSMUSG00000031584.16_Gsr	06mo_CR.night.12h	NA	1.6079	1.89897	0.073277	0.0117964	0.0206747	22.6097	11.9063		0.127989	0.0709788	0.138314	NS	CR.night.12h
ENSMUSG00000031584.16_Gsr	06mo_CR.night.2h	NA	1.8271	1.61873	0.760632	0.85796	1	23.6677	14.6212		0.156516	0.0707795	0.0773084	NS	CR.night.2h
ENSMUSG00000031584.16_Gsr	06mo_CR.spread	NA	5.1545	1.55711	0.0700299	0.303594	0.0817682	19.3613	12.4341		0.346898	0.0706245	1.38302e-05	NS	CR.spread
ENSMUSG00000031584.16_Gsr	19mo_AL	NA	9.1649	1.54367	0.0378371	0.0368195	0.107408	29.599	19.1745
ENSMUSG00000031584.16_Gsr	19mo_CR.day.12h	NA	23.6907	2.17977	0.0597276	1	0.015387	38.9567	17.872
ENSMUSG00000031584.16_Gsr	19mo_CR.day.2h	NA	11.7156	1.69328	0.228435	1	0.0104183	24.3431	14.3763
ENSMUSG00000031584.16_Gsr	19mo_CR.night.12h	NA	0.8638	1.80485	0.0604298	0.018558	0.0151489	27.716	15.3564
ENSMUSG00000031584.16_Gsr	19mo_CR.night.2h	NA	3.1946	1.80324	0.160235	0.206333	0.0139616	28.0076	15.5318
ENSMUSG00000031584.16_Gsr	19mo_CR.spread	NA	4.8273	1.46047	0.271097	1	0.169238	25.3491	17.3567
										Aging change in gene expression between 6 and 19 months for AL or each CR group
GeneID	Group	Cycling?	Phase	Daily Fold Change	ARS_BH.Q	JTK_BH.Q	Rain_BH.Q	max_mean	min_mean	baseMean	log2FoldChange	lfcSE	padj	Differentially expressed?	Group
ENSMUSG00000032350.9_Gclc	06mo_AL	TRUE	23.4021	3.14194	0.0026252	0.0011069	0.00158514	142.376	45.3148	3056.35	0.684634	0.11437	2.32271e-08	UP	AL
ENSMUSG00000032350.9_Gclc	06mo_CR.day.12h	NA	17.8092	1.72022	0.218019	0.51402	0.213219	83.7697	48.697		0.530909	0.114497	7.2376e-05	NS	CR.day.12h
ENSMUSG00000032350.9_Gclc	06mo_CR.day.2h	NA	6.6008	1.74902	0.132032	0.449007	0.230209	88.9192	50.8394		0.459257	0.114549	0.000315628	NS	CR.day.2h
ENSMUSG00000032350.9_Gclc	06mo_CR.night.12h	TRUE	24.8341	2.54353	0.0167639	0.0117964	0.0113721	87.8896	34.5542		0.530778	0.114591	3.13183e-05	NS	CR.night.12h
ENSMUSG00000032350.9_Gclc	06mo_CR.night.2h	NA	18.9269	1.61119	0.0538509	1	0.94438	98.7627	61.2981		0.375468	0.114497	0.00560273	NS	CR.night.2h
ENSMUSG00000032350.9_Gclc	06mo_CR.spread	NA	22.1078	1.59576	0.282475	0.886683	0.172744	72.3403	45.3328		0.706795	0.1145	2.65846e-08	UP	CR.spread
ENSMUSG00000032350.9_Gclc	19mo_AL	TRUE	1.4917	2.45871	0.00943706	0.000881375	0.0208976	214.926	87.4138
ENSMUSG00000032350.9_Gclc	19mo_CR.day.12h	NA	19.9266	2.76442	0.204383	1	0.309012	214.789	77.6977
ENSMUSG00000032350.9_Gclc	19mo_CR.day.2h	NA	11.0856	1.67492	0.0639711	1	0.288695	109.153	65.1692
ENSMUSG00000032350.9_Gclc	19mo_CR.night.12h	TRUE	0.0448	3.80901	0.0368924	0.00134598	0.00292641	158.991	41.7407
ENSMUSG00000032350.9_Gclc	19mo_CR.night.2h	NA	0.2591	3.08853	0.218019	0.0839314	0.0790105	153.797	49.7962
ENSMUSG00000032350.9_Gclc	19mo_CR.spread	NA	0.7386	2.01951	0.0640393	0.724762	0.0232531	135.53	67.1105
ENSMUSG00000020250.10_Txnrd1	06mo_AL	NA	20.7055	1.22285	0.060037	0.472628	0.106724	14.6399	11.972	827.757	0.227654	0.0716263	0.00418388	NS	AL
ENSMUSG00000020250.10_Txnrd1	06mo_CR.day.12h	NA	18.4677	1.49376	0.975898	1	1	13.2899	8.89697		0.214473	0.0720722	0.014629	NS	CR.day.12h
ENSMUSG00000020250.10_Txnrd1	06mo_CR.day.2h	NA	8.508	1.65451	0.172652	1	0.526227	16.1474	9.75961		-0.0644702	0.0722985	0.484661	NS	CR.day.2h
ENSMUSG00000020250.10_Txnrd1	06mo_CR.night.12h	NA	23.0718	1.45478	0.657126	1	1	13.7271	9.43587		-0.0670825	0.0724008	0.480295	NS	CR.night.12h
ENSMUSG00000020250.10_Txnrd1	06mo_CR.night.2h	NA	16.2067	1.54311	0.254031	0.582824	0.661619	15.4926	10.0399		-0.194225	0.0721582	0.0268744	NS	CR.night.2h
ENSMUSG00000020250.10_Txnrd1	06mo_CR.spread	NA	6.2313	1.24068	0.35602	1	0.512587	12.5522	10.1172		0.109402	0.0720652	0.242116	NS	CR.spread
ENSMUSG00000020250.10_Txnrd1	19mo_AL	NA	7.5441	1.53071	0.166705	0.325489	0.302271	19.5402	12.7654
ENSMUSG00000020250.10_Txnrd1	19mo_CR.day.12h	NA	24.2493	2.26362	0.224909	1	0.0590184	23.5198	10.3903
ENSMUSG00000020250.10_Txnrd1	19mo_CR.day.2h	NA	9.0768	1.74911	0.321162	1	0.123063	14.6782	8.39176
ENSMUSG00000020250.10_Txnrd1	19mo_CR.night.12h	NA	1.6171	1.8117	0.257271	1	0.114206	15.3253	8.45905
ENSMUSG00000020250.10_Txnrd1	19mo_CR.night.2h	NA	1.8521	2.17108	0.8077	1	0.509137	17.8432	8.21859
ENSMUSG00000020250.10_Txnrd1	19mo_CR.spread	NA	7.2056	1.34237	0.196676	1	0.86256	14.4155	10.7389
										Aging change in gene expression between 6 and 19 months for AL or each CR group
GeneID	Group	Cycling?	Phase	Daily Fold Change	ARS_BH.Q	JTK_BH.Q	Rain_BH.Q	max_mean	min_mean	baseMean	log2FoldChange	lfcSE	padj	Differentially expressed?	Group
ENSMUSG00000030827.5_Fgf21	06mo_AL	NA	1.5763	7.56678	0.069028	0.0535907	0.0314855	4.54755	0.600988	29.37	1.72816	0.321804	6.18082e-07	UP	AL
ENSMUSG00000030827.5_Fgf21	06mo_CR.day.12h	NA	3.6192	6.14304	0.572639	1	0.482153	5.81697	0.94692		0.810293	0.322904	0.0427147	UP	CR.day.12h
ENSMUSG00000030827.5_Fgf21	06mo_CR.day.2h	NA	18.9338	3.44374	0.952348	1	1	5.46124	1.58584		0.172769	0.324694	0.691201	NS	CR.day.2h
ENSMUSG00000030827.5_Fgf21	06mo_CR.night.12h	NA	13.7121	4.18143	0.656205	1	0.593758	1.84131	0.440353		0.810939	0.336133	0.0404643	UP	CR.night.12h
ENSMUSG00000030827.5_Fgf21	06mo_CR.night.2h	NA	10.0768	16.3846	0.450692	0.388123	1	11.1325	0.679451		0.157215	0.324254	0.756917	NS	CR.night.2h
ENSMUSG00000030827.5_Fgf21	06mo_CR.spread	NA	2.9162	3.53824	0.365052	1	0.338301	3.19792	0.903816		1.59016	0.324698	1.47799e-05	UP	CR.spread
ENSMUSG00000030827.5_Fgf21	19mo_AL	NA	12.6	2.73841	0.311278	1	0.887163	9.73105	3.55353
ENSMUSG00000030827.5_Fgf21	19mo_CR.day.12h	NA	22.2591	9.3413	0.408452	1	1	18.5311	1.98378
ENSMUSG00000030827.5_Fgf21	19mo_CR.day.2h	NA	12.0239	5.29091	0.219267	1	0.0523972	7.34529	1.38828
ENSMUSG00000030827.5_Fgf21	19mo_CR.night.12h	NA	0.3586	6.96682	0.225226	0.678071	0.0451389	6.86578	0.985497
ENSMUSG00000030827.5_Fgf21	19mo_CR.night.2h	NA	4.8382	5.8463	0.401289	1	0.503116	8.42933	1.44182
ENSMUSG00000030827.5_Fgf21	19mo_CR.spread	NA	8.6191	3.69713	0.14242	1	0.78494	9.15022	2.47495
ENSMUSG00000075704.16_Txnrd2	06mo_AL	TRUE	8.5024	1.50811	0.0104381	0.0100391	0.00158514	4.82421	3.19884	158.163	-0.210134	0.0768309	0.0147238	NS	AL
ENSMUSG00000075704.16_Txnrd2	06mo_CR.day.12h	NA	1.7967	1.54569	0.11239	0.298845	0.114952	4.58745	2.96789		-0.207072	0.0775363	0.0298492	NS	CR.day.12h
ENSMUSG00000075704.16_Txnrd2	06mo_CR.day.2h	NA	8.5466	1.69524	0.050545	0.546689	0.0921494	6.29314	3.71225		-0.396824	0.0779651	3.68701e-06	NS	CR.day.2h
ENSMUSG00000075704.16_Txnrd2	06mo_CR.night.12h	NA	8.1603	1.68824	0.0711515	0.113029	0.0603741	5.00916	2.96709		-0.344942	0.0788681	9.06777e-05	NS	CR.night.12h
ENSMUSG00000075704.16_Txnrd2	06mo_CR.night.2h	NA	9.1375	1.80355	0.0424951	0.180537	0.0363406	5.07322	2.81291		-0.0684154	0.0779438	0.54586	NS	CR.night.2h
ENSMUSG00000075704.16_Txnrd2	06mo_CR.spread	NA	6.2878	1.67124	0.092783	0.743391	0.0817682	4.95253	2.96338		-0.303813	0.0783754	0.000773329	NS	CR.spread
ENSMUSG00000075704.16_Txnrd2	19mo_AL	NA	7.4835	1.33928	0.158542	1	0.731714	3.76267	2.80947
ENSMUSG00000075704.16_Txnrd2	19mo_CR.day.12h	NA	5.2126	1.22444	0.892123	1	1	4.15406	3.39261
ENSMUSG00000075704.16_Txnrd2	19mo_CR.day.2h	NA	9.6055	1.60145	0.739938	1	1	4.27058	2.66669
ENSMUSG00000075704.16_Txnrd2	19mo_CR.night.12h	NA	12.2831	1.51168	0.0518854	0.617581	0.0780245	4.07662	2.69676
ENSMUSG00000075704.16_Txnrd2	19mo_CR.night.2h	NA	8.1342	1.40561	0.0755571	0.568253	0.0266017	4.38571	3.12015
ENSMUSG00000075704.16_Txnrd2	19mo_CR.spread	NA	5.962	1.31261	0.40108	1	1	3.50703	2.67181
										Aging change in gene expression between 6 and 19 months for AL or each CR group
GeneID	Group	Cycling?	Phase	Daily Fold Change	ARS_BH.Q	JTK_BH.Q	Rain_BH.Q	max_mean	min_mean	baseMean	log2FoldChange	lfcSE	padj	Differentially expressed?	Group
ENSMUSG00000023990.18_Tfeb	06mo_AL	NA	17.1418	1.37683	0.304681	1	0.303526	1.24052	0.900995	43.1506	-0.428991	0.095397	3.47275e-05	NS	AL
ENSMUSG00000023990.18_Tfeb	06mo_CR.day.12h	NA	6.0877	1.81242	0.345026	1	0.191654	0.999821	0.55165		-0.220056	0.101302	0.085242	NS	CR.day.12h
ENSMUSG00000023990.18_Tfeb	06mo_CR.day.2h	NA	8.3691	1.67316	0.0758198	0.732272	0.351772	1.19401	0.713628		-0.527475	0.10276	3.01588e-06	NS	CR.day.2h
ENSMUSG00000023990.18_Tfeb	06mo_CR.night.12h	TRUE	16.1915	1.84008	0.019071	0.0141583	0.0310416	1.27575	0.693315		-0.530351	0.101176	2.11284e-06	NS	CR.night.12h
ENSMUSG00000023990.18_Tfeb	06mo_CR.night.2h	NA	15.172	1.8262	0.112298	1	0.0628884	1.1639	0.637335		-0.39078	0.102321	0.00103276	NS	CR.night.2h
ENSMUSG00000023990.18_Tfeb	06mo_CR.spread	NA	9.975	1.42376	0.943269	1	1	0.973366	0.683657		-0.365954	0.101207	0.00183198	NS	CR.spread
ENSMUSG00000023990.18_Tfeb	19mo_AL	NA	12.1716	1.53673	0.0632961	0.456672	0.64577	0.911514	0.593153
ENSMUSG00000023990.18_Tfeb	19mo_CR.day.12h	NA	9.5151	1.61196	0.00837589	0.472248	0.0309525	0.955731	0.592901
ENSMUSG00000023990.18_Tfeb	19mo_CR.day.2h	NA	20.046	1.74642	0.865263	1	1	0.769884	0.440836
ENSMUSG00000023990.18_Tfeb	19mo_CR.night.12h	NA	15.2401	2.30043	0.0646736	0.0539949	0.0429397	1.06487	0.462902
ENSMUSG00000023990.18_Tfeb	19mo_CR.night.2h	TRUE	13.5594	2.24728	0.0360021	0.00340312	0.00696053	0.939044	0.417859
ENSMUSG00000023990.18_Tfeb	19mo_CR.spread	NA	9.9298	1.60598	0.314927	1	0.264263	0.874177	0.544325
ENSMUSG00000059436.13_Max	06mo_AL	NA	9.8391	1.34929	0.0519963	0.142229	0.140519	6.40608	4.74773	167.478	0.224253	0.0594558	0.000590103	NS	AL
ENSMUSG00000059436.13_Max	06mo_CR.day.12h	NA	12.7403	1.60496	0.580035	1	1	4.70565	2.93195		0.200864	0.0629397	0.00825141	NS	CR.day.12h
ENSMUSG00000059436.13_Max	06mo_CR.day.2h	TRUE	9.6988	1.6906	0.0180546	0.0230519	0.0192951	5.81619	3.44031		0.154997	0.0642312	0.0369037	NS	CR.day.2h
ENSMUSG00000059436.13_Max	06mo_CR.night.12h	NA	14.8909	1.54931	0.12591	1	1	4.87337	3.14552		0.161532	0.0639156	0.0309298	NS	CR.night.12h
ENSMUSG00000059436.13_Max	06mo_CR.night.2h	NA	13.1973	1.68774	0.0896682	0.0507106	0.0588443	5.97823	3.54216		0.144613	0.0628939	0.0643324	NS	CR.night.2h
ENSMUSG00000059436.13_Max	06mo_CR.spread	NA	10.7833	1.38871	0.465912	1	1	5.80303	4.17873		0.0131684	0.0618077	0.897939	NS	CR.spread
ENSMUSG00000059436.13_Max	19mo_AL	NA	17.4838	1.24002	0.203758	1	1	6.996	5.64182
ENSMUSG00000059436.13_Max	19mo_CR.day.12h	NA	23.7771	1.61023	0.461298	1	1	6.53893	4.06088
ENSMUSG00000059436.13_Max	19mo_CR.day.2h	NA	11.899	1.61483	0.873428	1	0.807575	5.81512	3.60107
ENSMUSG00000059436.13_Max	19mo_CR.night.12h	NA	15.5377	1.5137	0.0222201	0.361892	0.0780245	5.81926	3.84439
ENSMUSG00000059436.13_Max	19mo_CR.night.2h	NA	12.2008	1.54836	0.450948	0.182323	0.913461	6.46347	4.17438
ENSMUSG00000059436.13_Max	19mo_CR.spread	NA	11.4109	1.60973	0.328165	1	0.169238	6.68981	4.15587
										Aging change in gene expression between 6 and 19 months for AL or each CR group
GeneID	Group	Cycling?	Phase	Daily Fold Change	ARS_BH.Q	JTK_BH.Q	Rain_BH.Q	max_mean	min_mean	baseMean	log2FoldChange	lfcSE	padj	Differentially expressed?	Group
ENSMUSG00000019577.6_Pdk4	06mo_AL	TRUE	22.608	26.2738	0.00382679	1.45e-05	0.00158514	14.4997	0.551869	213.538	0.917903	0.275541	0.00260498	UP	AL
ENSMUSG00000019577.6_Pdk4	06mo_CR.day.12h	NA	19.5209	8.69338	0.0586384	0.00609411	0.0129217	13.1331	1.5107		-0.06311	0.275782	0.889759	NS	CR.day.12h
ENSMUSG00000019577.6_Pdk4	06mo_CR.day.2h	NA	20.3715	5.30032	0.224647	1	0.526227	21.0945	3.97986		0.1755	0.275697	0.627949	NS	CR.day.2h
ENSMUSG00000019577.6_Pdk4	06mo_CR.night.12h	TRUE	23.6872	12.2538	0.017082	5.16e-05	0.0042011	11.9345	0.973936		0.220381	0.276991	0.552273	NS	CR.night.12h
ENSMUSG00000019577.6_Pdk4	06mo_CR.night.2h	NA	14.0325	12.1828	0.849553	0.388123	0.4259	27.0781	2.22266		-0.689404	0.275464	0.0415894	DOWN	CR.night.2h
ENSMUSG00000019577.6_Pdk4	06mo_CR.spread	NA	21.2043	4.38432	0.0447498	0.0546999	0.0112533	8.88924	2.02751		0.306687	0.276168	0.414075	NS	CR.spread
ENSMUSG00000019577.6_Pdk4	19mo_AL	TRUE	22.1219	5.10346	0.00285932	0.00203046	0.00627733	16.0913	3.15303
ENSMUSG00000019577.6_Pdk4	19mo_CR.day.12h	TRUE	18.6494	3.77069	0.025449	0.0468129	0.00148542	9.94834	2.63833
ENSMUSG00000019577.6_Pdk4	19mo_CR.day.2h	NA	8.8301	3.81781	0.141913	0.238114	0.0776702	9.5711	2.50696
ENSMUSG00000019577.6_Pdk4	19mo_CR.night.12h	TRUE	23.2429	16.8841	0.0145504	5.23e-05	0.001193	12.3003	0.728511
ENSMUSG00000019577.6_Pdk4	19mo_CR.night.2h	NA	23.8807	16.4682	0.265873	0.0476426	0.0458076	16.2988	0.989712
ENSMUSG00000019577.6_Pdk4	19mo_CR.spread	NA	21.0907	4.65114	0.0242454	0.0809472	0.00186042	11.8372	2.54501
ENSMUSG00000025190.13_Got1	06mo_AL	TRUE	9.9866	2.93652	0.0271682	0.00386153	0.00259314	155.935	53.1021	1875.43	-0.775697	0.19525	0.000279939	DOWN	AL
ENSMUSG00000025190.13_Got1	06mo_CR.day.12h	NA	19.0486	3.97775	0.261708	0.0855921	0.0228874	168.842	42.4468		-0.983195	0.19525	1.41285e-05	DOWN	CR.day.12h
ENSMUSG00000025190.13_Got1	06mo_CR.day.2h	TRUE	18.3955	5.43561	0.0143501	0.000339137	0.00472262	154.15	28.3593		-0.543944	0.195288	0.0147476	NS	CR.day.2h
ENSMUSG00000025190.13_Got1	06mo_CR.night.12h	NA	12.1533	3.93924	0.0564352	0.00815342	0.0576633	215.788	54.7792		-0.416383	0.195234	0.0742719	NS	CR.night.12h
ENSMUSG00000025190.13_Got1	06mo_CR.night.2h	NA	12.0672	3.72754	0.0949244	0.251201	0.0203791	173.118	46.4429		-0.341477	0.195238	0.179457	NS	CR.night.2h
ENSMUSG00000025190.13_Got1	06mo_CR.spread	NA	15.6243	2.84517	0.0888258	0.0324636	0.0513096	159.737	56.1432		-0.911036	0.195252	3.93652e-05	DOWN	CR.spread
ENSMUSG00000025190.13_Got1	19mo_AL	NA	12.041	1.90046	0.0399269	0.231359	0.0643973	56.8797	29.9294
ENSMUSG00000025190.13_Got1	19mo_CR.day.12h	NA	17.3727	2.60405	0.0344254	0.52438	0.142194	73.5701	28.2522
ENSMUSG00000025190.13_Got1	19mo_CR.day.2h	NA	17.8594	3.74794	0.130324	0.41098	0.0145174	86.2001	22.9993
ENSMUSG00000025190.13_Got1	19mo_CR.night.12h	TRUE	10.8117	4.68673	0.0345932	0.00369997	0.026721	165.207	35.2499
ENSMUSG00000025190.13_Got1	19mo_CR.night.2h	NA	11.6971	3.72247	0.314646	0.460333	0.115706	143.423	38.529
ENSMUSG00000025190.13_Got1	19mo_CR.spread	NA	12.4191	2.59246	0.338505	1	0.264263	91.3032	35.2188
										Aging change in gene expression between 6 and 19 months for AL or each CR group
GeneID	Group	Cycling?	Phase	Daily Fold Change	ARS_BH.Q	JTK_BH.Q	Rain_BH.Q	max_mean	min_mean	baseMean	log2FoldChange	lfcSE	padj	Differentially expressed?	Group
ENSMUSG00000020889.11_Nr1d1	06mo_AL	TRUE	7.2896	88.4041	0.0116111	1.98e-05	0.00158514	50.8044	0.574684	459.506	-0.289188	0.382834	0.547919	NS	AL
ENSMUSG00000020889.11_Nr1d1	06mo_CR.day.12h	TRUE	0.0661	17.1249	0.0193867	0.000886721	0.00368216	31.5794	1.84406		-0.145318	0.382684	0.808522	NS	CR.day.12h
ENSMUSG00000020889.11_Nr1d1	06mo_CR.day.2h	NA	1.7254	3.4028	0.195209	0.449007	0.182163	28.1397	8.26958		0.423784	0.38245	0.376009	NS	CR.day.2h
ENSMUSG00000020889.11_Nr1d1	06mo_CR.night.12h	TRUE	8.5589	144.983	0.0204781	5.82e-06	0.00174689	65.2961	0.450371		-0.264039	0.383189	0.612424	NS	CR.night.12h
ENSMUSG00000020889.11_Nr1d1	06mo_CR.night.2h	TRUE	6.6709	49.1521	0.0247439	0.00177344	0.00630291	56.0521	1.14038		-0.267609	0.383133	0.640817	NS	CR.night.2h
ENSMUSG00000020889.11_Nr1d1	06mo_CR.spread	TRUE	5.7493	38.2948	0.0453666	0.000158236	0.0021739	41.7641	1.09059		0.152268	0.38328	0.800383	NS	CR.spread
ENSMUSG00000020889.11_Nr1d1	19mo_AL	TRUE	7.9835	30.6285	0.00554119	2.88e-06	0.00105189	37.114	1.21175
ENSMUSG00000020889.11_Nr1d1	19mo_CR.day.12h	TRUE	0.8878	12.8568	0.0238163	0.00203622	0.0025743	35.8847	2.79111
ENSMUSG00000020889.11_Nr1d1	19mo_CR.day.2h	NA	19.2114	7.64647	0.0595469	0.133725	0.0145174	24.5849	3.2152
ENSMUSG00000020889.11_Nr1d1	19mo_CR.night.12h	TRUE	8.8602	151.053	0.0159884	2.77e-05	0.001193	51.0627	0.338045
ENSMUSG00000020889.11_Nr1d1	19mo_CR.night.2h	TRUE	7.3466	63.6465	0.015732	2.2e-06	0.000808477	43.0142	0.675829
ENSMUSG00000020889.11_Nr1d1	19mo_CR.spread	TRUE	6.7121	21.6289	0.0475385	0.000565228	0.00534984	35.6623	1.64883
ENSMUSG00000027513.11_Pck1	06mo_AL	TRUE	11.0128	6.38522	0.0356524	0.0013816	0.00064359	625.173	97.9095	8511.22	-0.445645	0.296512	0.202119	NS	AL
ENSMUSG00000027513.11_Pck1	06mo_CR.day.12h	NA	19.0046	6.31705	0.124253	0.0744863	0.0392696	455.916	72.1724		-0.335912	0.296509	0.414515	NS	CR.day.12h
ENSMUSG00000027513.11_Pck1	06mo_CR.day.2h	NA	18.8629	17.914	0.0481091	0.0671826	0.0241758	669.714	37.3849		-0.245613	0.296505	0.519143	NS	CR.day.2h
ENSMUSG00000027513.11_Pck1	06mo_CR.night.12h	TRUE	10.8504	12.7482	0.0458954	0.000829529	0.00174689	620.297	48.6576		0.0635665	0.296528	0.883926	NS	CR.night.12h
ENSMUSG00000027513.11_Pck1	06mo_CR.night.2h	NA	8.647	15.0808	0.0953837	0.142549	0.00630291	774.991	51.3892		-0.168884	0.296512	0.710318	NS	CR.night.2h
ENSMUSG00000027513.11_Pck1	06mo_CR.spread	NA	17.025	5.6339	0.250961	0.335308	0.0104078	497.223	88.2555		-0.276851	0.29651	0.502241	NS	CR.spread
ENSMUSG00000027513.11_Pck1	19mo_AL	TRUE	10.8835	5.35828	0.00212898	0.00612029	0.00334805	334.346	62.398
ENSMUSG00000027513.11_Pck1	19mo_CR.day.12h	NA	22.9198	4.24709	0.303005	1	0.142194	388.826	91.5512
ENSMUSG00000027513.11_Pck1	19mo_CR.day.2h	NA	18.8388	17.2053	0.253241	1	0.0426267	571.819	33.235
ENSMUSG00000027513.11_Pck1	19mo_CR.night.12h	TRUE	11.6616	5.53587	0.0120471	0.000360109	0.0117885	474.329	85.6828
ENSMUSG00000027513.11_Pck1	19mo_CR.night.2h	NA	11.0675	9.86425	0.0950519	0.0352398	0.0179044	787.919	79.8762
ENSMUSG00000027513.11_Pck1	19mo_CR.spread	NA	8.9849	4.37999	0.283588	1	0.0646736	492.618	112.47
										Aging change in gene expression between 6 and 19 months for AL or each CR group
GeneID	Group	Cycling?	Phase	Daily Fold Change	ARS_BH.Q	JTK_BH.Q	Rain_BH.Q	max_mean	min_mean	baseMean	log2FoldChange	lfcSE	padj	Differentially expressed?	Group
ENSMUSG00000030244.7_Gys2	06mo_AL	TRUE	12.7001	3.45535	0.00155259	0.000163686	0.00158514	142.735	41.3085	1465.12	-0.395044	0.14456	0.0148058	NS	AL
ENSMUSG00000030244.7_Gys2	06mo_CR.day.12h	NA	7.6682	2.35328	0.0351893	0.0152056	0.0627347	60.4014	25.6669		-0.0243265	0.144792	0.921683	NS	CR.day.12h
ENSMUSG00000030244.7_Gys2	06mo_CR.day.2h	NA	5.5478	1.62782	0.956929	1	1	45.3753	27.8749		0.730517	0.14494	4.63484e-06	UP	CR.day.2h
ENSMUSG00000030244.7_Gys2	06mo_CR.night.12h	TRUE	13.7166	4.59981	0.00725325	0.0003029	0.00596336	116.713	25.3734		0.108736	0.144747	0.577179	NS	CR.night.12h
ENSMUSG00000030244.7_Gys2	06mo_CR.night.2h	TRUE	12.2181	3.40373	0.00295612	0.00212953	0.00315567	118.156	34.7136		0.13996	0.144676	0.501173	NS	CR.night.2h
ENSMUSG00000030244.7_Gys2	06mo_CR.spread	NA	10.7196	1.75415	0.0681057	0.0546999	0.0851386	52.662	30.0214		0.187448	0.144831	0.330536	NS	CR.spread
ENSMUSG00000030244.7_Gys2	19mo_AL	TRUE	13.786	2.48122	0.00538568	0.000520949	0.00334805	93.0722	37.5106
ENSMUSG00000030244.7_Gys2	19mo_CR.day.12h	TRUE	7.8597	2.13509	0.0201912	0.0271212	0.00972751	68.3716	32.0229
ENSMUSG00000030244.7_Gys2	19mo_CR.day.2h	NA	24.8716	2.45425	0.144834	0.14122	0.0319221	76.6768	31.2425
ENSMUSG00000030244.7_Gys2	19mo_CR.night.12h	TRUE	12.7842	4.66789	0.0210409	0.000436044	0.001193	143.784	30.8028
ENSMUSG00000030244.7_Gys2	19mo_CR.night.2h	TRUE	10.1726	4.02129	0.00702718	1.57e-05	0.0110276	137.761	34.2578
ENSMUSG00000030244.7_Gys2	19mo_CR.spread	TRUE	10.5896	2.13522	0.00437526	0.0028742	0.00534984	67.7525	31.731
ENSMUSG00000093930.1_Hmgcs1	06mo_AL	TRUE	2.8898	3.55746	0.00483671	0.0013816	0.00259314	164.488	46.2376	2811.22	0.291576	0.185542	0.180257	NS	AL
ENSMUSG00000093930.1_Hmgcs1	06mo_CR.day.12h	NA	22.7937	3.40052	0.234206	1	0.482153	125.774	36.9867		0.160929	0.185622	0.545351	NS	CR.day.12h
ENSMUSG00000093930.1_Hmgcs1	06mo_CR.day.2h	NA	8.6574	3.40779	0.198859	0.139276	0.0335644	105.785	31.042		0.803798	0.18565	9.22967e-05	UP	CR.day.2h
ENSMUSG00000093930.1_Hmgcs1	06mo_CR.night.12h	TRUE	26.7945	5.20101	0.0139798	8.6e-05	0.0206747	187.744	36.0977		0.00812024	0.185624	0.975491	NS	CR.night.12h
ENSMUSG00000093930.1_Hmgcs1	06mo_CR.night.2h	TRUE	22.7692	3.55682	0.0178132	0.02234	0.00492647	143.006	40.2062		0.0311345	0.185645	0.922114	NS	CR.night.2h
ENSMUSG00000093930.1_Hmgcs1	06mo_CR.spread	NA	2.1026	2.8941	0.14738	0.0207759	0.338301	121.062	41.8305		0.298844	0.185619	0.212	NS	CR.spread
ENSMUSG00000093930.1_Hmgcs1	19mo_AL	TRUE	6.9738	2.62457	0.0239426	0.0236886	0.0021739	191.878	73.1082
ENSMUSG00000093930.1_Hmgcs1	19mo_CR.day.12h	NA	7.6744	2.25336	0.887041	1	1	134.967	59.8957
ENSMUSG00000093930.1_Hmgcs1	19mo_CR.day.2h	NA	8.2165	4.5508	0.0867758	0.14122	0.023319	191.549	42.0913
ENSMUSG00000093930.1_Hmgcs1	19mo_CR.night.12h	TRUE	2.5579	4.15653	0.0289336	0.000186742	0.00401614	162.843	39.1777
ENSMUSG00000093930.1_Hmgcs1	19mo_CR.night.2h	TRUE	24.0651	4.99344	0.0344874	0.00612029	0.00696053	136.675	27.3709
ENSMUSG00000093930.1_Hmgcs1	19mo_CR.spread	NA	26.5761	2.75219	0.113981	0.398652	0.0420741	154.23	56.0389
										Aging change in gene expression between 6 and 19 months for AL or each CR group
GeneID	Group	Cycling?	Phase	Daily Fold Change	ARS_BH.Q	JTK_BH.Q	Rain_BH.Q	max_mean	min_mean	baseMean	log2FoldChange	lfcSE	padj	Differentially expressed?	Group
ENSMUSG00000040891.6_Foxa3	06mo_AL	NA	10.0347	1.63843	0.0242323	0.124858	0.0101172	22.7364	13.8769	201.08	-0.800197	0.140414	1.13004e-07	DOWN	AL
ENSMUSG00000040891.6_Foxa3	06mo_CR.day.12h	NA	8.87	2.57051	0.0553634	0.0972827	0.0677818	10.4479	4.06454		0.148713	0.14211	0.456947	NS	CR.day.12h
ENSMUSG00000040891.6_Foxa3	06mo_CR.day.2h	NA	4.5472	1.87088	0.589802	0.805623	0.230209	12.7675	6.82432		0.103423	0.14224	0.576213	NS	CR.day.2h
ENSMUSG00000040891.6_Foxa3	06mo_CR.night.12h	NA	16.5238	2.19866	0.0324616	0.1285	0.00846329	18.1693	8.26379		-0.160871	0.141303	0.37634	NS	CR.night.12h
ENSMUSG00000040891.6_Foxa3	06mo_CR.night.2h	NA	13.4646	2.4754	0.0555667	0.0451138	0.0363406	13.251	5.35306		-0.0337746	0.142197	0.889602	NS	CR.night.2h
ENSMUSG00000040891.6_Foxa3	06mo_CR.spread	NA	22.4444	1.4065	0.865769	1	1	10.242	7.28187		0.454756	0.141338	0.00626298	NS	CR.spread
ENSMUSG00000040891.6_Foxa3	19mo_AL	NA	15.1456	1.95834	0.0380737	0.204378	0.185268	12.4485	6.35666
ENSMUSG00000040891.6_Foxa3	19mo_CR.day.12h	NA	6.5356	2.5827	0.207694	0.710722	0.142194	14.8585	5.75309
ENSMUSG00000040891.6_Foxa3	19mo_CR.day.2h	NA	5.8271	2.62119	0.442972	1	0.123063	14.521	5.53985
ENSMUSG00000040891.6_Foxa3	19mo_CR.night.12h	NA	17.2508	2.66521	0.0853308	0.0953055	0.0429397	17.0836	6.40985
ENSMUSG00000040891.6_Foxa3	19mo_CR.night.2h	NA	14.1256	2.991	0.0773497	0.0301055	0.022832	14.4702	4.83791
ENSMUSG00000040891.6_Foxa3	19mo_CR.spread	NA	10.023	1.59785	0.0782035	1	0.0420741	15.9712	9.99547
ENSMUSG00000024556.3_Me2	06mo_AL	NA	4.9399	1.65021	0.628712	1	1	0.716922	0.434442	13.4959	0.84554	0.162819	1.47224e-06	UP	AL
ENSMUSG00000024556.3_Me2	06mo_CR.day.12h	NA	5.4022	2.00933	0.864267	1	1	0.674182	0.335526		0.166376	0.177491	0.509436	NS	CR.day.12h
ENSMUSG00000024556.3_Me2	06mo_CR.day.2h	NA	8.9746	2.29237	0.917544	1	1	0.771937	0.336742		0.167132	0.185851	0.480927	NS	CR.day.2h
ENSMUSG00000024556.3_Me2	06mo_CR.night.12h	NA	7.2645	2.79867	0.424455	1	1	0.705568	0.252108		0.180156	0.185656	0.458375	NS	CR.night.12h
ENSMUSG00000024556.3_Me2	06mo_CR.night.2h	NA	21.0888	1.60915	0.818648	1	1	0.737668	0.458423		0.0605273	0.179438	0.835469	NS	CR.night.2h
ENSMUSG00000024556.3_Me2	06mo_CR.spread	NA	8.562	1.80082	0.86351	1	1	0.672536	0.37346		-0.0833954	0.180181	0.762033	NS	CR.spread
ENSMUSG00000024556.3_Me2	19mo_AL	NA	6.4762	2.24499	0.144578	0.0850271	0.0174917	1.47737	0.658075
ENSMUSG00000024556.3_Me2	19mo_CR.day.12h	NA	21.8563	1.73263	0.121089	1	0.797762	0.902505	0.520886
ENSMUSG00000024556.3_Me2	19mo_CR.day.2h	NA	9.6501	5.19133	0.416125	0.513595	0.0523972	1.09031	0.210026
ENSMUSG00000024556.3_Me2	19mo_CR.night.12h	NA	18.8253	2.78768	0.953589	1	1	0.906102	0.325038
ENSMUSG00000024556.3_Me2	19mo_CR.night.2h	NA	3.225	3.4267	0.880847	1	1	1.23999	0.36186
ENSMUSG00000024556.3_Me2	19mo_CR.spread	NA	17.1994	2.44916	0.33369	1	1	0.800496	0.326845
										Aging change in gene expression between 6 and 19 months for AL or each CR group
GeneID	Group	Cycling?	Phase	Daily Fold Change	ARS_BH.Q	JTK_BH.Q	Rain_BH.Q	max_mean	min_mean	baseMean	log2FoldChange	lfcSE	padj	Differentially expressed?	Group
ENSMUSG00000026773.19_Pfkfb3	06mo_AL	NA	10.656	9.37888	0.0657183	0.00249633	0.00773622	9.73696	1.03818	97.1715	-0.850451	0.205092	0.000143431	DOWN	AL
ENSMUSG00000026773.19_Pfkfb3	06mo_CR.day.12h	NA	11.473	9.68464	0.100241	0.00261537	0.00368216	3.26134	0.336754		-0.0557583	0.208705	0.869333	NS	CR.day.12h
ENSMUSG00000026773.19_Pfkfb3	06mo_CR.day.2h	NA	10.6817	7.03401	0.118763	0.0997646	0.0335644	2.90876	0.413528		-0.0776231	0.210123	0.791429	NS	CR.day.2h
ENSMUSG00000026773.19_Pfkfb3	06mo_CR.night.12h	NA	12.5504	7.86918	0.0156401	0.00463242	0.0603741	3.56741	0.453339		-0.270248	0.208872	0.307325	NS	CR.night.12h
ENSMUSG00000026773.19_Pfkfb3	06mo_CR.night.2h	TRUE	10.0923	6.21001	0.0243983	0.00692461	0.00630291	1.95285	0.314468		0.164841	0.20947	0.593272	NS	CR.night.2h
ENSMUSG00000026773.19_Pfkfb3	06mo_CR.spread	NA	10.7714	5.4419	0.387148	0.743391	1	3.25598	0.598318		-0.437284	0.207066	0.0889619	NS	CR.spread
ENSMUSG00000026773.19_Pfkfb3	19mo_AL	TRUE	12.4502	3.38166	0.00732794	8.75e-05	0.0021739	2.52793	0.74754
ENSMUSG00000026773.19_Pfkfb3	19mo_CR.day.12h	NA	9.2657	4.79705	0.0591229	0.0543979	0.111068	1.84785	0.385205
ENSMUSG00000026773.19_Pfkfb3	19mo_CR.day.2h	NA	11.1104	3.93618	0.810066	1	1	1.60921	0.408825
ENSMUSG00000026773.19_Pfkfb3	19mo_CR.night.12h	NA	12.8845	7.29965	0.0837032	0.046888	0.026721	3.58349	0.490913
ENSMUSG00000026773.19_Pfkfb3	19mo_CR.night.2h	NA	12.1488	9.07137	0.0940787	0.000813577	0.000808477	4.02487	0.443689
ENSMUSG00000026773.19_Pfkfb3	19mo_CR.spread	TRUE	10.2161	8.1189	0.0396924	0.00113803	0.00186042	3.01313	0.371126
ENSMUSG00000075706.10_Gpx4	06mo_AL	NA	10.0628	1.29193	0.704853	1	0.464626	38.0049	29.4171	711.395	1.24324	0.0794038	4.61265e-52	UP	AL
ENSMUSG00000075706.10_Gpx4	06mo_CR.day.12h	NA	14.7796	1.365	0.859605	1	1	35.6786	26.1381		0.380494	0.0800275	4.60171e-05	NS	CR.day.12h
ENSMUSG00000075706.10_Gpx4	06mo_CR.day.2h	NA	11.1453	1.44863	0.588022	0.882735	0.795281	50.9386	35.1633		0.0346679	0.0801172	0.752109	NS	CR.day.2h
ENSMUSG00000075706.10_Gpx4	06mo_CR.night.12h	NA	11.4209	1.40261	0.83374	0.819716	1	48.678	34.7054		0.0202567	0.0799536	0.862347	NS	CR.night.12h
ENSMUSG00000075706.10_Gpx4	06mo_CR.night.2h	NA	10.7738	1.61952	0.682505	1	1	51.5295	31.8177		-0.000834264	0.0801796	0.995564	NS	CR.night.2h
ENSMUSG00000075706.10_Gpx4	06mo_CR.spread	NA	9.7436	1.46044	0.151546	1	0.842013	45.3921	31.0812		0.357451	0.0798524	8.51426e-05	NS	CR.spread
ENSMUSG00000075706.10_Gpx4	19mo_AL	NA	14.0005	1.59221	0.0893585	1	0.0366953	100.881	63.3593
ENSMUSG00000075706.10_Gpx4	19mo_CR.day.12h	NA	14.725	1.43303	0.529006	1	1	56.5327	39.4499
ENSMUSG00000075706.10_Gpx4	19mo_CR.day.2h	NA	11.4406	1.70054	0.285133	1	0.288695	54.3693	31.9718
ENSMUSG00000075706.10_Gpx4	19mo_CR.night.12h	NA	15.9001	1.31218	0.0982851	1	1	52.0925	39.6993
ENSMUSG00000075706.10_Gpx4	19mo_CR.night.2h	NA	4.9129	1.52505	0.986482	0.778744	1	48.9587	32.103
ENSMUSG00000075706.10_Gpx4	19mo_CR.spread	NA	9.6431	1.40873	0.0872904	1	0.264263	58.0286	41.1921
										Aging change in gene expression between 6 and 19 months for AL or each CR group
GeneID	Group	Cycling?	Phase	Daily Fold Change	ARS_BH.Q	JTK_BH.Q	Rain_BH.Q	max_mean	min_mean	baseMean	log2FoldChange	lfcSE	padj	Differentially expressed?	Group
ENSMUSG00000018339.11_Gpx3	06mo_AL	NA	4.254	1.37985	0.569545	1	1	3.70119	2.68232	91.8833	1.35309	0.163848	5.46154e-15	UP	AL
ENSMUSG00000018339.11_Gpx3	06mo_CR.day.12h	NA	19.0476	1.77246	0.225977	1	0.732529	5.45186	3.07586		0.495624	0.164822	0.0135214	NS	CR.day.12h
ENSMUSG00000018339.11_Gpx3	06mo_CR.day.2h	NA	19.3891	3.09126	0.694627	1	0.951254	8.45208	2.73419		0.361051	0.166087	0.0626294	NS	CR.day.2h
ENSMUSG00000018339.11_Gpx3	06mo_CR.night.12h	NA	5.8518	1.49431	0.857548	1	1	5.78526	3.87152		0.222553	0.164916	0.284008	NS	CR.night.12h
ENSMUSG00000018339.11_Gpx3	06mo_CR.night.2h	NA	11.3967	3.26496	0.738758	1	1	11.1817	3.42476		-0.103638	0.164859	0.678433	NS	CR.night.2h
ENSMUSG00000018339.11_Gpx3	06mo_CR.spread	NA	2.5526	1.6861	0.12699	0.510244	0.0318493	5.62721	3.33742		0.445447	0.163981	0.0236944	NS	CR.spread
ENSMUSG00000018339.11_Gpx3	19mo_AL	NA	3.4835	1.75016	0.922147	1	1	10.6412	6.08015
ENSMUSG00000018339.11_Gpx3	19mo_CR.day.12h	NA	16.8584	2.73673	0.185724	0.150351	0.309012	10.9141	3.98799
ENSMUSG00000018339.11_Gpx3	19mo_CR.day.2h	NA	10.8796	3.36548	0.130333	1	0.0319221	10.7602	3.19721
ENSMUSG00000018339.11_Gpx3	19mo_CR.night.12h	NA	15.9796	1.94839	0.202111	1	1	9.21784	4.73101
ENSMUSG00000018339.11_Gpx3	19mo_CR.night.2h	NA	6.0199	2.57358	0.693175	1	1	8.96174	3.4822
ENSMUSG00000018339.11_Gpx3	19mo_CR.spread	NA	12.5748	1.9162	0.454413	1	1	8.53034	4.45169
ENSMUSG00000025289.15_Prdx4	06mo_AL	NA	9.6269	1.21041	0.323103	1	1	21.4968	17.76	300.435	-0.608032	0.0604702	8.42253e-22	DOWN	AL
ENSMUSG00000025289.15_Prdx4	06mo_CR.day.12h	NA	1.3868	1.3438	0.716333	1	1	14.4281	10.7368		0.26266	0.0616853	0.000295125	NS	CR.day.12h
ENSMUSG00000025289.15_Prdx4	06mo_CR.day.2h	NA	9.71	1.23177	0.95773	1	1	15.1129	12.2692		0.278148	0.0624233	5.59246e-05	NS	CR.day.2h
ENSMUSG00000025289.15_Prdx4	06mo_CR.night.12h	NA	7.5705	1.39245	0.868419	1	1	15.3349	11.0129		0.373683	0.0619457	3.79978e-08	NS	CR.night.12h
ENSMUSG00000025289.15_Prdx4	06mo_CR.night.2h	NA	4.172	1.46625	0.696261	0.85796	1	14.5562	9.92752		0.508968	0.0622259	1.2104e-13	NS	CR.night.2h
ENSMUSG00000025289.15_Prdx4	06mo_CR.spread	NA	25.5474	1.14763	0.180983	1	0.172744	13.3765	11.6557		0.301981	0.0616159	1.45206e-05	NS	CR.spread
ENSMUSG00000025289.15_Prdx4	19mo_AL	NA	10.895	1.50281	0.11818	0.622687	0.460951	15.4387	10.2732
ENSMUSG00000025289.15_Prdx4	19mo_CR.day.12h	NA	17.4704	1.27618	0.53559	1	0.744331	18.9875	14.8783
ENSMUSG00000025289.15_Prdx4	19mo_CR.day.2h	NA	15.7493	1.3577	0.329939	1	1	18.0302	13.28
ENSMUSG00000025289.15_Prdx4	19mo_CR.night.12h	NA	7.4177	1.31551	0.156136	1	0.023071	20.2236	15.3732
ENSMUSG00000025289.15_Prdx4	19mo_CR.night.2h	NA	4.5235	1.27412	0.810477	1	1	19.3325	15.1732
ENSMUSG00000025289.15_Prdx4	19mo_CR.spread	NA	6.5784	1.26092	0.249964	1	1	18.249	14.4728
										Aging change in gene expression between 6 and 19 months for AL or each CR group
GeneID	Group	Cycling?	Phase	Daily Fold Change	ARS_BH.Q	JTK_BH.Q	Rain_BH.Q	max_mean	min_mean	baseMean	log2FoldChange	lfcSE	padj	Differentially expressed?	Group
ENSMUSG00000023861.17_Mpc1	06mo_CR.day.12h	NA	3.5241	1.32118	0.107762	1	0.0988389	19.0293	14.4033	352.129	0.637627	0.066968	1.26581e-19	UP	AL
ENSMUSG00000023861.17_Mpc1	06mo_CR.day.2h	NA	14.8309	1.21932	0.392696	1	1	22.2795	18.272		-0.0370604	0.067027	0.716101	NS	CR.day.12h
ENSMUSG00000023861.17_Mpc1	06mo_CR.night.12h	NA	12.8489	1.50124	0.890227	1	1	20.3542	13.5582		-0.157894	0.0674346	0.0434998	NS	CR.day.2h
ENSMUSG00000023861.17_Mpc1	06mo_CR.night.2h	NA	12.3152	1.56316	0.0421638	0.111469	0.4259	26.5859	17.0078		0.10154	0.0674489	0.226368	NS	CR.night.12h
ENSMUSG00000023861.17_Mpc1	06mo_CR.spread	NA	15.5539	1.28885	0.902923	1	1	18.1877	14.1115		-0.129345	0.0670739	0.132215	NS	CR.night.2h
ENSMUSG00000023861.17_Mpc1	19mo_AL	NA	15.2066	1.5941	0.00144863	0.124815	0.0643973	24.9114	15.6273		-0.147879	0.0675703	0.0770231	NS	CR.spread
ENSMUSG00000023861.17_Mpc1	19mo_CR.day.12h	NA	10.5935	1.36526	0.957145	1	1	21.8697	16.0187
ENSMUSG00000023861.17_Mpc1	19mo_CR.day.2h	NA	10.3479	1.39253	0.765885	1	1	18.7722	13.4806
ENSMUSG00000023861.17_Mpc1	19mo_CR.night.12h	NA	9.3849	1.34951	0.502578	1	1	22.815	16.9061
ENSMUSG00000023861.17_Mpc1	19mo_CR.night.2h	NA	11.7612	1.53029	0.16947	0.856244	0.0769538	22.341	14.5992
ENSMUSG00000023861.17_Mpc1	19mo_CR.spread	NA	10.0462	1.43858	0.157938	1	0.107153	18.4941	12.8558
ENSMUSG00000020593.15_Lpin1	06mo_AL	NA	13.0112	12.3049	0.0967986	0.000438432	0.00259314	94.2119	7.65646	1959.11	-0.375206	0.220087	0.142918	NS	AL
ENSMUSG00000020593.15_Lpin1	06mo_CR.day.12h	NA	13.1755	10.2608	0.0828107	0.161984	0.114952	68.1018	6.63708		-0.685027	0.220186	0.0102583	DOWN	CR.day.12h
ENSMUSG00000020593.15_Lpin1	06mo_CR.day.2h	NA	12.5643	12.5915	0.133983	0.030577	0.0192951	77.7623	6.17578		-0.239504	0.220167	0.385406	NS	CR.day.2h
ENSMUSG00000020593.15_Lpin1	06mo_CR.night.12h	NA	12.8703	11.8502	0.0503208	6.4e-05	0.00846329	90.7727	7.66003		-0.540438	0.220142	0.0367333	NS	CR.night.12h
ENSMUSG00000020593.15_Lpin1	06mo_CR.night.2h	TRUE	12.9878	9.44321	0.0407295	0.00470767	0.00844181	62.2364	6.59059		-0.512889	0.220143	0.0604565	NS	CR.night.2h
ENSMUSG00000020593.15_Lpin1	06mo_CR.spread	NA	12.4448	8.97161	0.262163	0.159155	0.0851386	74.6917	8.32534		-0.985569	0.22011	8.49295e-05	DOWN	CR.spread
ENSMUSG00000020593.15_Lpin1	19mo_AL	TRUE	13.4748	2.60752	0.0145381	0.0126705	0.00456252	21.6173	8.29036
ENSMUSG00000020593.15_Lpin1	19mo_CR.day.12h	TRUE	12.5553	5.63745	0.00793051	0.00808508	0.00725502	27.8356	4.93763
ENSMUSG00000020593.15_Lpin1	19mo_CR.day.2h	NA	12.5427	5.2529	0.392481	1	0.61959	32.4743	6.18217
ENSMUSG00000020593.15_Lpin1	19mo_CR.night.12h	NA	12.0688	7.79347	0.0850549	0.000688858	0.0117885	54.385	6.97828
ENSMUSG00000020593.15_Lpin1	19mo_CR.night.2h	NA	12.447	11.2257	0.198824	0.110294	0.00696053	61.007	5.43456
ENSMUSG00000020593.15_Lpin1	19mo_CR.spread	NA	10.538	14.115	0.134634	0.00412741	0.0040971	48.8066	3.45779
										Aging change in gene expression between 6 and 19 months for AL or each CR group
GeneID	Group	Cycling?	Phase	Daily Fold Change	ARS_BH.Q	JTK_BH.Q	Rain_BH.Q	max_mean	min_mean	baseMean	log2FoldChange	lfcSE	padj	Differentially expressed?	Group
ENSMUSG00000002769.8_Gnmt	06mo_AL	NA	8.5836	1.2605	0.478554	1	1	846.676	671.7	6950.86	-0.935746	0.110664	1.18014e-15	DOWN	AL
ENSMUSG00000002769.8_Gnmt	06mo_CR.day.12h	NA	1.9574	1.28884	0.493473	1	1	724.304	561.981		-0.42846	0.110665	0.00108294	NS	CR.day.12h
ENSMUSG00000002769.8_Gnmt	06mo_CR.day.2h	NA	17.5336	1.39566	0.293167	1	0.526227	803.418	575.655		-0.513538	0.110691	2.62988e-05	NS	CR.day.2h
ENSMUSG00000002769.8_Gnmt	06mo_CR.night.12h	NA	3.0329	1.43295	0.810473	0.61281	1	1005.01	701.358		-0.526583	0.11066	1.83388e-05	NS	CR.night.12h
ENSMUSG00000002769.8_Gnmt	06mo_CR.night.2h	NA	21.1321	1.56498	0.609736	1	1	720.693	460.512		-0.293732	0.110692	0.0294349	NS	CR.night.2h
ENSMUSG00000002769.8_Gnmt	06mo_CR.spread	NA	14.9265	1.47304	0.87679	1	1	846.517	574.674		-0.449372	0.110663	0.000407343	NS	CR.spread
ENSMUSG00000002769.8_Gnmt	19mo_AL	NA	12.4789	1.86382	0.901407	1	1	505.091	270.998
ENSMUSG00000002769.8_Gnmt	19mo_CR.day.12h	NA	11.7353	1.69059	0.0208905	0.582065	0.00725502	661.993	391.576
ENSMUSG00000002769.8_Gnmt	19mo_CR.day.2h	NA	20.0111	1.64322	0.381011	1	0.311666	529.015	321.938
ENSMUSG00000002769.8_Gnmt	19mo_CR.night.12h	NA	16.2814	1.52081	0.107316	1	0.33541	715.712	470.611
ENSMUSG00000002769.8_Gnmt	19mo_CR.night.2h	NA	20.3464	1.42354	0.335746	1	0.133166	552.964	388.443
ENSMUSG00000002769.8_Gnmt	19mo_CR.spread	NA	24.2517	1.46452	0.609487	1	1	658.375	449.55
ENSMUSG00000027597.15_Ahcy	06mo_AL	TRUE	16.4096	1.71623	0.0194286	0.0100391	0.00359187	251.16	146.343	4677.01	-0.840669	0.100009	1.74262e-15	DOWN	AL
ENSMUSG00000027597.15_Ahcy	06mo_CR.day.12h	NA	18.4278	1.22844	0.87559	1	1	211.013	171.773		-0.435531	0.0999977	0.00020818	NS	CR.day.12h
ENSMUSG00000027597.15_Ahcy	06mo_CR.day.2h	NA	19.7466	1.40539	0.950504	1	1	258.744	184.108		-0.474282	0.100022	1.72505e-05	NS	CR.day.2h
ENSMUSG00000027597.15_Ahcy	06mo_CR.night.12h	NA	16.0869	1.65366	0.0737949	0.297145	0.784329	254.902	154.144		-0.331783	0.100006	0.00369373	NS	CR.night.12h
ENSMUSG00000027597.15_Ahcy	06mo_CR.night.2h	NA	15.1764	1.96379	0.0981342	0.126042	0.106439	253.052	128.859		-0.304092	0.100015	0.0108976	NS	CR.night.2h
ENSMUSG00000027597.15_Ahcy	06mo_CR.spread	NA	18.8511	1.36239	0.0700299	1	0.0502071	231.281	169.761		-0.478382	0.100005	2.36784e-05	NS	CR.spread
ENSMUSG00000027597.15_Ahcy	19mo_AL	NA	16.5907	1.87713	0.277341	0.0489363	0.0174917	148.759	79.2479
ENSMUSG00000027597.15_Ahcy	19mo_CR.day.12h	NA	10.2077	1.5182	0.410986	1	0.501936	192.955	127.094
ENSMUSG00000027597.15_Ahcy	19mo_CR.day.2h	NA	23.5257	1.61698	0.340426	1	0.190611	163.487	101.106
ENSMUSG00000027597.15_Ahcy	19mo_CR.night.12h	TRUE	16.4693	1.8437	0.0200437	0.0403219	0.005825	233.118	126.44
ENSMUSG00000027597.15_Ahcy	19mo_CR.night.2h	NA	15.1063	2.05327	0.0970401	0.0183338	0.00696053	222.72	108.471
ENSMUSG00000027597.15_Ahcy	19mo_CR.spread	NA	1.8402	1.4976	0.925938	1	1	176.888	118.114
										Aging change in gene expression between 6 and 19 months for AL or each CR group
GeneID	Group	Cycling?	Phase	Daily Fold Change	ARS_BH.Q	JTK_BH.Q	Rain_BH.Q	max_mean	min_mean	baseMean	log2FoldChange	lfcSE	padj	Differentially expressed?	Group
ENSMUSG00000032519.11_Slc25a38	06mo_AL	NA	15.7921	1.36354	0.248098	1	1	4.25068	3.11738	72.8893	-0.587961	0.0776056	9.13392e-13	DOWN	AL
ENSMUSG00000032519.11_Slc25a38	06mo_CR.day.12h	NA	4.0901	1.36458	0.506524	1	1	3.34898	2.45423		-0.283069	0.0805761	0.00332445	NS	CR.day.12h
ENSMUSG00000032519.11_Slc25a38	06mo_CR.day.2h	NA	5.3669	1.35101	0.356249	1	0.145513	4.17418	3.08967		-0.495159	0.0825833	4.02402e-08	NS	CR.day.2h
ENSMUSG00000032519.11_Slc25a38	06mo_CR.night.12h	NA	7.1529	1.47607	0.884793	1	0.288544	3.6602	2.4797		-0.369307	0.0819587	5.32309e-05	NS	CR.night.12h
ENSMUSG00000032519.11_Slc25a38	06mo_CR.night.2h	NA	13.0863	1.37321	0.53121	1	1	3.52931	2.57012		-0.235375	0.0818846	0.01697	NS	CR.night.2h
ENSMUSG00000032519.11_Slc25a38	06mo_CR.spread	NA	1.6599	1.26771	0.289439	1	1	3.06418	2.4171		-0.237182	0.0819371	0.0152612	NS	CR.spread
ENSMUSG00000032519.11_Slc25a38	19mo_AL	NA	12.8079	1.46609	0.946103	1	1	2.71986	1.85518
ENSMUSG00000032519.11_Slc25a38	19mo_CR.day.12h	NA	13.2269	1.45542	0.848409	1	0.797762	3.21802	2.21106
ENSMUSG00000032519.11_Slc25a38	19mo_CR.day.2h	NA	10.2032	1.57184	0.975772	1	0.897649	2.48892	1.58344
ENSMUSG00000032519.11_Slc25a38	19mo_CR.night.12h	NA	15.2818	1.68326	0.0630343	1	0.695199	3.38083	2.0085
ENSMUSG00000032519.11_Slc25a38	19mo_CR.night.2h	TRUE	15.4888	1.52626	0.0427318	0.0129548	0.0452383	3.1627	2.07219
ENSMUSG00000032519.11_Slc25a38	19mo_CR.spread	NA	9.1961	1.48325	0.953348	1	0.39393	2.75347	1.85637
ENSMUSG00000031482.9_Slc25a15	06mo_AL	NA	25.6301	1.14341	0.29955	1	1	43.3496	37.9124	1677.72	-0.665784	0.0760318	9.91268e-17	DOWN	AL
ENSMUSG00000031482.9_Slc25a15	06mo_CR.day.12h	NA	18.2583	2.41445	0.125918	0.0744863	0.114952	56.871	23.5544		-0.545884	0.0761341	2.18649e-10	NS	CR.day.12h
ENSMUSG00000031482.9_Slc25a15	06mo_CR.day.2h	NA	17.8945	1.74082	0.115786	0.495178	0.0335644	53.8977	30.9611		-0.379382	0.0762191	6.14068e-06	NS	CR.day.2h
ENSMUSG00000031482.9_Slc25a15	06mo_CR.night.12h	NA	21.0385	1.3906	0.480029	1	1	38.3294	27.5633		-0.296464	0.076265	0.000560393	NS	CR.night.12h
ENSMUSG00000031482.9_Slc25a15	06mo_CR.night.2h	NA	18.0294	1.89406	0.51981	1	0.649334	48.0224	25.3542		-0.285728	0.0761933	0.00129636	NS	CR.night.2h
ENSMUSG00000031482.9_Slc25a15	06mo_CR.spread	NA	18.7897	1.40815	0.189008	0.815362	0.338301	38.568	27.3891		-0.382242	0.0761908	8.59621e-06	NS	CR.spread
ENSMUSG00000031482.9_Slc25a15	19mo_AL	NA	5.1266	1.39734	0.953006	1	1	29.258	20.9383
ENSMUSG00000031482.9_Slc25a15	19mo_CR.day.12h	NA	20.9673	1.29424	0.451752	1	0.309012	30.345	23.4461
ENSMUSG00000031482.9_Slc25a15	19mo_CR.day.2h	NA	14.7516	1.74013	0.629759	1	0.234808	35.2638	20.265
ENSMUSG00000031482.9_Slc25a15	19mo_CR.night.12h	NA	19.0131	1.35782	0.754082	1	1	30.4185	22.4024
ENSMUSG00000031482.9_Slc25a15	19mo_CR.night.2h	NA	16.7759	1.76203	0.190822	0.631403	0.0790105	39.4671	22.3987
ENSMUSG00000031482.9_Slc25a15	19mo_CR.spread	NA	22.9064	1.34844	0.645372	1	1	29.4223	21.8196
										Aging change in gene expression between 6 and 19 months for AL or each CR group
GeneID	Group	Cycling?	Phase	Daily Fold Change	ARS_BH.Q	JTK_BH.Q	Rain_BH.Q	max_mean	min_mean	baseMean	log2FoldChange	lfcSE	padj	Differentially expressed?	Group
ENSMUSG00000025991.8_Cps1	06mo_AL	NA	15.8081	1.46896	0.0233671	0.0717323	0.0582408	902.954	614.687	29835.8	-1.21033	0.0923245	1.23171e-36	DOWN	AL
ENSMUSG00000025991.8_Cps1	06mo_CR.day.12h	NA	17.8235	1.76384	0.0753158	0.184338	0.0677818	804.891	456.328		-0.498216	0.0923229	2.92748e-06	NS	CR.day.12h
ENSMUSG00000025991.8_Cps1	06mo_CR.day.2h	TRUE	16.616	1.77146	0.0370583	0.0230519	0.00472262	817.104	461.261		-0.255621	0.092329	0.0153913	NS	CR.day.2h
ENSMUSG00000025991.8_Cps1	06mo_CR.night.12h	NA	13.576	1.79394	0.0329976	0.0371167	0.261534	771.26	429.924		-0.247111	0.0923249	0.0215971	NS	CR.night.12h
ENSMUSG00000025991.8_Cps1	06mo_CR.night.2h	NA	15.08	1.58272	0.734717	1	1	835.715	528.025		-0.378602	0.092322	0.000383616	NS	CR.night.2h
ENSMUSG00000025991.8_Cps1	06mo_CR.spread	NA	15.4211	1.4717	0.266368	1	0.219312	779.083	529.376		-0.475631	0.0923227	4.75281e-06	NS	CR.spread
ENSMUSG00000025991.8_Cps1	19mo_AL	NA	8.4887	1.75831	0.982111	1	1	405.663	230.712
ENSMUSG00000025991.8_Cps1	19mo_CR.day.12h	NA	16.3503	1.65689	0.678434	1	1	650.632	392.684
ENSMUSG00000025991.8_Cps1	19mo_CR.day.2h	NA	16.9374	1.72691	0.760909	1	1	593.074	343.43
ENSMUSG00000025991.8_Cps1	19mo_CR.night.12h	NA	9.9443	1.7312	0.334535	0.556287	0.779659	655.678	378.743
ENSMUSG00000025991.8_Cps1	19mo_CR.night.2h	NA	16.1909	1.30527	0.349926	1	1	593.773	454.904
ENSMUSG00000025991.8_Cps1	19mo_CR.spread	NA	7.682	1.41524	0.597531	1	1	531.163	375.316
ENSMUSG00000030545.9_Pex11a	06mo_AL	NA	17.5039	1.69729	0.0349188	0.109428	0.184997	18.9733	11.1786	543.185	1.21391	0.105132	1.39588e-28	UP	AL
ENSMUSG00000030545.9_Pex11a	06mo_CR.day.12h	NA	12.7994	1.68768	0.330926	1	0.496192	19.9168	11.8013		0.22254	0.105555	0.095814	NS	CR.day.12h
ENSMUSG00000030545.9_Pex11a	06mo_CR.day.2h	NA	21.3873	1.47746	0.219117	0.495178	0.552593	22.9477	15.5318		0.2775	0.105724	0.0221437	NS	CR.day.2h
ENSMUSG00000030545.9_Pex11a	06mo_CR.night.12h	NA	14.831	2.54238	0.047919	0.0430554	0.101481	17.1424	6.74267		0.528744	0.106685	7.79026e-06	NS	CR.night.12h
ENSMUSG00000030545.9_Pex11a	06mo_CR.night.2h	NA	13.6831	3.79283	0.115333	0.00108033	0.0162824	35.6612	9.40225		0.437823	0.105836	0.000337396	NS	CR.night.2h
ENSMUSG00000030545.9_Pex11a	06mo_CR.spread	NA	11.614	1.73387	0.0700299	0.0100025	0.0188752	15.3312	8.84217		0.506872	0.106141	2.44375e-05	NS	CR.spread
ENSMUSG00000030545.9_Pex11a	19mo_AL	NA	14.3312	2.66821	0.0382441	0.159781	0.0021739	54.8715	20.5649
ENSMUSG00000030545.9_Pex11a	19mo_AL	NA	14.3312	2.66821	0.0382441	0.159781	0.0021739	54.8715	20.5649
ENSMUSG00000030545.9_Pex11a	19mo_CR.day.12h	NA	2.8973	1.64955	0.63375	1	0.656964	26.8403	16.2713
ENSMUSG00000030545.9_Pex11a	19mo_CR.day.2h	NA	23.102	1.58329	0.343235	1	0.123063	24.6786	15.5869
ENSMUSG00000030545.9_Pex11a	19mo_CR.night.12h	NA	13.907	1.8596	0.226802	1	0.23769	21.3188	11.4642
ENSMUSG00000030545.9_Pex11a	19mo_CR.night.2h	TRUE	12.6606	2.95319	0.0320622	0.0256093	0.0110276	37.2032	12.5976
ENSMUSG00000030545.9_Pex11a	19mo_CR.spread	NA	13.6438	1.6839	0.238132	1	0.0646736	21.6888	12.8801
										Aging change in gene expression between 6 and 19 months for AL or each CR group
GeneID	Group	Cycling?	Phase	Daily Fold Change	ARS_BH.Q	JTK_BH.Q	Rain_BH.Q	max_mean	min_mean	baseMean	log2FoldChange	lfcSE	padj	Differentially expressed?	Group
ENSMUSG00000018861.8_Fdxr	06mo_AL	NA	7.2376	1.82165	0.032964	0.425832	0.0582408	6.88984	3.78219	81.9437	-0.682627	0.0957006	2.00616e-11	DOWN	AL
ENSMUSG00000018861.8_Fdxr	06mo_CR.day.12h	NA	0.7898	1.98742	0.368154	0.415511	0.0988389	3.8752	1.94987		-0.267861	0.0999726	0.0292907	NS	CR.day.12h
ENSMUSG00000018861.8_Fdxr	06mo_CR.day.2h	NA	6.6858	1.41583	0.774008	1	0.526227	4.35156	3.07351		-0.406127	0.100573	0.000283181	NS	CR.day.2h
ENSMUSG00000018861.8_Fdxr	06mo_CR.night.12h	NA	10.3769	1.85699	0.0431433	0.0657517	0.0972388	4.85729	2.61568		-0.428259	0.0996377	0.000121132	NS	CR.night.12h
ENSMUSG00000018861.8_Fdxr	06mo_CR.night.2h	NA	11.0501	2.05858	0.10863	0.643591	0.0108927	4.80862	2.33589		-0.15213	0.100066	0.253202	NS	CR.night.2h
ENSMUSG00000018861.8_Fdxr	06mo_CR.spread	NA	7.6532	1.45624	0.133889	1	0.0851386	3.23838	2.2238		-0.269775	0.101389	0.0269501	NS	CR.spread
ENSMUSG00000018861.8_Fdxr	19mo_AL	NA	11.5876	1.59566	0.0257577	0.364272	0.0601427	3.82447	2.39679
ENSMUSG00000018861.8_Fdxr	19mo_CR.day.12h	NA	6.2399	1.49582	0.20511	1	0.187863	3.25097	2.17337
ENSMUSG00000018861.8_Fdxr	19mo_CR.day.2h	NA	6.6016	1.42881	0.552411	1	1	2.95233	2.06629
ENSMUSG00000018861.8_Fdxr	19mo_CR.night.12h	NA	14.1557	2.14798	0.0193544	0.12259	0.026721	4.44899	2.07124
ENSMUSG00000018861.8_Fdxr	19mo_CR.night.2h	NA	11.1451	1.8214	0.0784522	0.161735	0.0452383	4.04419	2.22038
ENSMUSG00000018861.8_Fdxr	19mo_CR.spread	NA	8.1027	1.61194	0.0633415	0.598268	0.0200834	2.76512	1.7154
ENSMUSG00000024378.9_Stard4	06mo_AL	NA	10.5416	1.79005	0.0800108	0.161292	0.0101172	31.3266	17.5004	773.939	-0.77078	0.105857	7.25285e-12	DOWN	AL
ENSMUSG00000024378.9_Stard4	06mo_CR.day.12h	NA	5.6361	1.99806	0.509043	1	0.482153	18.0522	9.0349		-0.389629	0.10626	0.0020988	NS	CR.day.12h
ENSMUSG00000024378.9_Stard4	06mo_CR.day.2h	NA	9.8344	1.78972	0.680225	1	0.351772	16.3166	9.11684		0.104665	0.106451	0.437527	NS	CR.day.2h
ENSMUSG00000024378.9_Stard4	06mo_CR.night.12h	NA	10.5227	1.81644	0.35425	0.407661	0.261534	20.6254	11.3548		-0.220252	0.106218	0.0833972	NS	CR.night.12h
ENSMUSG00000024378.9_Stard4	06mo_CR.night.2h	NA	14.743	1.86219	0.811106	1	1	20.1166	10.8027		-0.111431	0.106191	0.458899	NS	CR.night.2h
ENSMUSG00000024378.9_Stard4	06mo_CR.spread	NA	5.1537	1.62349	0.337879	1	0.512587	17.1486	10.5628		-0.14979	0.106252	0.281737	NS	CR.spread
ENSMUSG00000024378.9_Stard4	19mo_AL	TRUE	8.2661	1.98371	0.00678552	0.00350806	0.00456252	18.4247	9.28798
ENSMUSG00000024378.9_Stard4	19mo_CR.day.12h	NA	3.7139	2.05103	0.327572	1	0.484303	18.5844	9.06101
ENSMUSG00000024378.9_Stard4	19mo_CR.day.2h	NA	0.5612	2.06469	0.721279	1	0.288695	17.0415	8.25377
ENSMUSG00000024378.9_Stard4	19mo_CR.night.12h	NA	6.0993	1.7595	0.0603546	0.00943999	0.0736434	18.1616	10.322
ENSMUSG00000024378.9_Stard4	19mo_CR.night.2h	NA	5.7849	1.86749	0.206548	0.631403	0.022832	20.0431	10.7327
ENSMUSG00000024378.9_Stard4	19mo_CR.spread	NA	4.828	1.82455	0.0822712	0.0921687	0.0374298	16.4336	9.00697
										Aging change in gene expression between 6 and 19 months for AL or each CR group
GeneID	Group	Cycling?	Phase	Daily Fold Change	ARS_BH.Q	JTK_BH.Q	Rain_BH.Q	max_mean	min_mean	baseMean	log2FoldChange	lfcSE	padj	Differentially expressed?	Group
ENSMUSG00000024900.4_Cpt1a	06mo_AL	TRUE	9.9318	2.31762	0.00853454	0.00311759	0.0101172	113.64	49.0329	2416.48	0.352408	0.136846	0.0222182	NS	AL
ENSMUSG00000024900.4_Cpt1a	06mo_AL	TRUE	9.9318	2.31762	0.00853454	0.00311759	0.0101172	113.64	49.0329		0.00284781	0.13694	0.990485	NS	CR.day.12h
ENSMUSG00000024900.4_Cpt1a	06mo_CR.day.12h	TRUE	23.1752	2.06456	0.0181007	0.0152056	0.00223784	78.5208	38.0328		0.049928	0.136981	0.794204	NS	CR.day.2h
ENSMUSG00000024900.4_Cpt1a	06mo_CR.day.2h	TRUE	21.219	2.38472	0.0111439	0.00152615	0.00576911	89.0043	37.3227		0.281827	0.137044	0.0863333	NS	CR.night.12h
ENSMUSG00000024900.4_Cpt1a	06mo_CR.night.12h	TRUE	13.4844	3.37166	0.0206367	0.00463242	0.0359506	86.2592	25.5836		-0.0216777	0.136996	0.927128	NS	CR.night.2h
ENSMUSG00000024900.4_Cpt1a	06mo_CR.night.2h	TRUE	10.2123	2.84759	0.00913093	0.00523499	0.00315567	93.0483	32.6762		0.176216	0.136991	0.333732	NS	CR.spread
ENSMUSG00000024900.4_Cpt1a	06mo_CR.spread	NA	19.3233	1.2726	0.144007	1	0.842013	53.2494	41.843
ENSMUSG00000024900.4_Cpt1a	19mo_AL	TRUE	11.6311	2.50594	0.00398511	0.000520949	0.0021739	147.235	58.7545
ENSMUSG00000024900.4_Cpt1a	19mo_CR.day.12h	TRUE	5.5689	2.4157	0.0152516	0.00475924	0.00490834	91.5648	37.9041
ENSMUSG00000024900.4_Cpt1a	19mo_CR.day.2h	NA	21.9294	2.80539	0.146402	0.171036	0.0776702	89.909	32.0487
ENSMUSG00000024900.4_Cpt1a	19mo_CR.night.12h	NA	12.3297	3.32011	0.0820474	0.0158794	0.0780245	114.295	34.4252
ENSMUSG00000024900.4_Cpt1a	19mo_CR.night.2h	TRUE	9.576	4.07717	0.0113119	0.00118028	0.00164996	99.2428	24.3411
ENSMUSG00000024900.4_Cpt1a	19mo_CR.spread	NA	8.7322	1.57522	0.331195	1	0.290082	67.8216	43.0554
ENSMUSG00000078937.8_Cpt1b	06mo_AL	NA	21.243	1.90816	0.0762027	0.530175	0.109892	1.14687	0.601033	27.2984	0.655957	0.15801	0.000140989	UP	AL
ENSMUSG00000078937.8_Cpt1b	06mo_CR.day.12h	TRUE	18.0548	2.92451	0.0128708	0.0152056	0.00678505	1.11189	0.380196		0.175182	0.165243	0.450329	NS	CR.day.12h
ENSMUSG00000078937.8_Cpt1b	06mo_CR.day.2h	NA	18.2981	1.9811	0.189808	1	0.131638	1.74686	0.881762		-0.190013	0.16338	0.350222	NS	CR.day.2h
ENSMUSG00000078937.8_Cpt1b	06mo_CR.night.12h	NA	16.5043	2.46063	0.560854	1	0.395399	0.865161	0.351601		0.138194	0.174853	0.555231	NS	CR.night.12h
ENSMUSG00000078937.8_Cpt1b	06mo_CR.night.2h	NA	14.3874	2.9253	0.446597	1	0.856856	1.79905	0.614997		0.0757577	0.164178	0.770245	NS	CR.night.2h
ENSMUSG00000078937.8_Cpt1b	06mo_CR.spread	NA	16.7145	3.03775	0.0852807	0.0546999	0.0112533	0.861826	0.283706		0.153684	0.174021	0.527968	NS	CR.spread
ENSMUSG00000078937.8_Cpt1b	19mo_AL	NA	19.724	2.15145	0.275003	0.765095	1	1.98075	0.920661
ENSMUSG00000078937.8_Cpt1b	19mo_CR.day.12h	NA	21.7981	2.23553	0.516706	1	0.656964	1.43967	0.643993
ENSMUSG00000078937.8_Cpt1b	19mo_CR.day.2h	NA	19.8406	2.132	0.844862	1	1	1.33119	0.624386
ENSMUSG00000078937.8_Cpt1b	19mo_CR.night.12h	NA	15.998	2.41005	0.949569	1	1	1.04202	0.432364
ENSMUSG00000078937.8_Cpt1b	19mo_CR.night.2h	NA	6.2509	3.15136	0.879938	1	1	1.75481	0.556841
ENSMUSG00000078937.8_Cpt1b	19mo_CR.spread	NA	17.8081	2.93957	0.0887425	0.252152	0.0420741	0.924913	0.314642
										Aging change in gene expression between 6 and 19 months for AL or each CR group
GeneID	Group	Cycling?	Phase	Daily Fold Change	ARS_BH.Q	JTK_BH.Q	Rain_BH.Q	max_mean	min_mean	baseMean	log2FoldChange	lfcSE	padj	Differentially expressed?	Group
ENSMUSG00000031549.16_Ido2	06mo_AL	NA	18.618	1.3497	0.0204083	0.267137	0.0350891	24.6933	18.2954	529.795	-0.676045	0.109052	6.93401e-09	DOWN	AL
ENSMUSG00000031549.16_Ido2	06mo_CR.day.12h	NA	17.462	1.8301	0.116019	0.0972827	0.0392696	17.9883	9.82913		-0.281226	0.109527	0.0375489	NS	CR.day.12h
ENSMUSG00000031549.16_Ido2	06mo_CR.day.2h	NA	13.6511	1.78105	0.512022	1	1	20.3503	11.426		-0.187079	0.109733	0.153985	NS	CR.day.2h
ENSMUSG00000031549.16_Ido2	06mo_CR.night.12h	NA	24.4274	1.69658	0.0225876	0.186834	0.101481	24.2073	14.2683		-0.348612	0.1094	0.00545054	NS	CR.night.12h
ENSMUSG00000031549.16_Ido2	06mo_CR.night.2h	TRUE	20.0735	2.34331	0.0315344	0.0341954	0.0320781	21.9367	9.36142		-0.263833	0.109558	0.0510808	NS	CR.night.2h
ENSMUSG00000031549.16_Ido2	06mo_CR.spread	NA	17.8926	1.62463	0.0985539	0.373943	0.219312	21.5937	13.2915		-0.310854	0.10936	0.0173793	NS	CR.spread
ENSMUSG00000031549.16_Ido2	19mo_AL	NA	18.0289	1.7485	0.482057	0.765095	1	17.3936	9.94773
ENSMUSG00000031549.16_Ido2	19mo_CR.day.12h	NA	10.7479	2.0685	0.0578479	0.214904	0.0348162	16.4272	7.9416
ENSMUSG00000031549.16_Ido2	19mo_CR.day.2h	NA	7.8346	1.64033	0.442011	1	0.807575	15.0043	9.14717
ENSMUSG00000031549.16_Ido2	19mo_CR.night.12h	TRUE	17.9227	1.66633	0.0240637	0.0218197	0.00783904	19.7751	11.8674
ENSMUSG00000031549.16_Ido2	19mo_CR.night.2h	TRUE	19.268	2.27783	0.015263	0.00504601	0.00316271	18.7833	8.24616
ENSMUSG00000031549.16_Ido2	19mo_CR.spread	NA	19.7458	1.48608	0.668466	1	1	17.3483	11.6738
ENSMUSG00000000673.8_Haao	06mo_AL	NA	5.5222	1.23596	0.0720817	1	0.303526	287.4	232.532	2217.03	-0.591299	0.0983814	2.03974e-08	DOWN	AL
ENSMUSG00000000673.8_Haao	06mo_CR.day.12h	NA	5.1666	1.48053	0.785725	0.947957	1	223.096	150.686		-0.304107	0.0984751	0.0109051	NS	CR.day.12h
ENSMUSG00000000673.8_Haao	06mo_CR.day.2h	NA	11.2088	1.50419	0.208839	1	0.351772	218.092	144.989		-0.275566	0.0985926	0.0143992	NS	CR.day.2h
ENSMUSG00000000673.8_Haao	06mo_CR.night.12h	NA	6.0358	1.47096	0.23292	0.186834	0.261534	288.9	196.402		-0.36754	0.0984585	0.000955999	NS	CR.night.12h
ENSMUSG00000000673.8_Haao	06mo_CR.night.2h	NA	25.3278	1.76095	0.530706	1	0.649334	244.781	139.005		0.0315626	0.0985257	0.845266	NS	CR.night.2h
ENSMUSG00000000673.8_Haao	06mo_CR.spread	NA	7.7514	1.40372	0.27895	1	0.540712	243.777	173.666		-0.265115	0.0984668	0.0250466	NS	CR.spread
ENSMUSG00000000673.8_Haao	19mo_AL	NA	14.053	1.50196	0.434693	0.933806	1	193.815	129.042
ENSMUSG00000000673.8_Haao	19mo_CR.day.12h	NA	12.1178	1.68425	0.0036738	0.0805118	0.00148542	206.898	122.843
ENSMUSG00000000673.8_Haao	19mo_CR.day.2h	NA	15.8794	1.5032	0.297832	1	0.234808	164.157	109.205
ENSMUSG00000000673.8_Haao	19mo_CR.night.12h	NA	12.7703	1.36434	0.0602319	1	0.779659	219.311	160.745
ENSMUSG00000000673.8_Haao	19mo_CR.night.2h	NA	3.808	1.48761	0.566309	1	0.758557	203.654	136.9
ENSMUSG00000000673.8_Haao	19mo_CR.spread	NA	2.7047	1.27083	0.493058	1	1	194.3	152.892
										Aging change in gene expression between 6 and 19 months for AL or each CR group
GeneID	Group	Cycling?	Phase	Daily Fold Change	ARS_BH.Q	JTK_BH.Q	Rain_BH.Q	max_mean	min_mean	baseMean	log2FoldChange	lfcSE	padj	Differentially expressed?	Group
ENSMUSG00000026348.7_Acmsd	06mo_AL	TRUE	20.8352	2.64287	0.00426314	0.00831189	0.00773622	20.3295	7.6922	235.146	-1.74755	0.169894	8.76059e-23	DOWN	AL
ENSMUSG00000026348.7_Acmsd	06mo_CR.day.12h	NA	19.2872	7.68651	0.200935	0.00314858	0.00678505	29.6527	3.85776		-0.559651	0.169272	0.00604091	NS	CR.day.12h
ENSMUSG00000026348.7_Acmsd	06mo_CR.day.2h	NA	19.3161	3.15142	0.116019	0.030577	0.00472262	15.5778	4.94311		0.0670322	0.169818	0.775793	NS	CR.day.2h
ENSMUSG00000026348.7_Acmsd	06mo_CR.night.12h	TRUE	22.0488	3.94205	0.0270646	0.000829529	0.0113721	14.0366	3.56075		0.000278228	0.16964	0.999048	NS	CR.night.12h
ENSMUSG00000026348.7_Acmsd	06mo_CR.night.2h	NA	21.4027	4.45954	0.306205	0.0299668	0.308794	24.2986	5.44868		-0.39451	0.169081	0.0600627	NS	CR.night.2h
ENSMUSG00000026348.7_Acmsd	06mo_CR.spread	NA	19.3541	2.09854	0.0290192	0.101099	0.0112533	13.0688	6.22755		-0.398378	0.169329	0.0545323	NS	CR.spread
ENSMUSG00000026348.7_Acmsd	19mo_AL	NA	3.4271	2.89086	0.937943	1	1	5.05928	1.7501
ENSMUSG00000026348.7_Acmsd	19mo_CR.day.12h	NA	16.7831	2.38681	0.129781	0.0126763	0.0590184	11.9672	5.0139
ENSMUSG00000026348.7_Acmsd	19mo_CR.day.2h	NA	10.217	1.92148	0.459051	1	0.311666	9.52334	4.95625
ENSMUSG00000026348.7_Acmsd	19mo_CR.night.12h	NA	20.6871	2.5042	0.0257735	0.013487	0.0736434	11.764	4.69773
ENSMUSG00000026348.7_Acmsd	19mo_CR.night.2h	TRUE	20.1801	3.71254	0.0320921	0.0022455	0.00503951	15.8652	4.27342
ENSMUSG00000026348.7_Acmsd	19mo_CR.spread	NA	19.4447	1.87642	0.0395744	0.664094	0.0374298	9.70106	5.17
ENSMUSG00000038508.7_Gdf15	06mo_AL	NA	19.9751	3.96066	0.203154	0.809288	0.0941514	1.30455	0.329378	16.052	1.90144	0.259645	5.40588e-12	UP	AL
ENSMUSG00000038508.7_Gdf15	06mo_CR.day.12h	NA	3.6999	5.39755	0.37982	1	0.882314	1.09265	0.202435		0.628751	0.271839	0.0647517	NS	CR.day.12h
ENSMUSG00000038508.7_Gdf15	06mo_CR.day.2h	NA	23.1003	3.73056	0.589131	1	1	1.58776	0.425608		0.0686077	0.272564	0.858751	NS	CR.day.2h
ENSMUSG00000038508.7_Gdf15	06mo_CR.night.12h	NA	2.4691	4.52503	0.0751556	0.0577798	0.00174689	1.27223	0.281154		-0.246615	0.278232	0.502222	NS	CR.night.12h
ENSMUSG00000038508.7_Gdf15	06mo_CR.night.2h	NA	13.238	4.60385	0.779175	1	1	2.22596	0.4835		-0.720454	0.268899	0.0276943	DOWN	CR.night.2h
ENSMUSG00000038508.7_Gdf15	06mo_CR.spread	NA	1.6768	4.51141	0.606815	0.335308	0.842013	0.926935	0.205465		0.43478	0.276059	0.223	NS	CR.spread
ENSMUSG00000038508.7_Gdf15	19mo_AL	NA	2.5901	3.31148	0.027837	0.364272	0.00889977	4.27324	1.29043
ENSMUSG00000038508.7_Gdf15	19mo_CR.day.12h	NA	14.143	2.76936	0.497978	1	1	1.81909	0.656866
ENSMUSG00000038508.7_Gdf15	19mo_CR.day.2h	NA	10.2318	4.99577	0.221527	1	0.054617	1.47865	0.29598
ENSMUSG00000038508.7_Gdf15	19mo_CR.night.12h	NA	22.6566	6.42972	0.0434298	0.179654	0.0429397	0.994966	0.154745
ENSMUSG00000038508.7_Gdf15	19mo_CR.night.2h	NA	20.3208	6.03265	0.397626	0.143133	0.0790105	1.67047	0.276905
ENSMUSG00000038508.7_Gdf15	19mo_CR.spread	NA	16.2415	2.56301	0.381056	1	1	0.965987	0.376896
										Aging change in gene expression between 6 and 19 months for AL or each CR group
GeneID	Group	Cycling?	Phase	Daily Fold Change	ARS_BH.Q	JTK_BH.Q	Rain_BH.Q	max_mean	min_mean	baseMean	log2FoldChange	lfcSE	padj	Differentially expressed?	Group
ENSMUSG00000025574.13_Tk1	06mo_AL	NA	14.7946	2.90289	0.0687863	0.0535907	0.0350891	3.81426	1.31395	87.9354	-1.14494	0.158259	1.00695e-11	DOWN	AL
ENSMUSG00000025574.13_Tk1	06mo_CR.day.12h	NA	10.6877	1.74885	0.873901	1	0.732529	2.1923	1.25357		-0.264408	0.157774	0.199117	NS	CR.day.12h
ENSMUSG00000025574.13_Tk1	06mo_CR.day.2h	NA	21.7409	2.46493	0.184238	0.60165	0.145513	3.36116	1.36359		-0.411731	0.157619	0.0228366	NS	CR.day.2h
ENSMUSG00000025574.13_Tk1	06mo_CR.night.12h	NA	17.7905	1.70728	0.120832	0.186834	0.101481	2.80466	1.64276		-0.40393	0.157214	0.028056	NS	CR.night.12h
ENSMUSG00000025574.13_Tk1	06mo_CR.night.2h	NA	13.0528	1.81081	0.658236	1	1	2.6888	1.48486		-0.251895	0.158054	0.227239	NS	CR.night.2h
ENSMUSG00000025574.13_Tk1	06mo_CR.spread	NA	17.2985	2.01491	0.28842	1	0.138659	2.5925	1.28666		-0.474985	0.158595	0.0117129	NS	CR.spread
ENSMUSG00000025574.13_Tk1	19mo_AL	NA	14.7554	2.74742	0.098996	0.141817	0.185268	1.51688	0.55211
ENSMUSG00000025574.13_Tk1	19mo_CR.day.12h	NA	10.4965	2.894	0.0234512	0.00693359	0.0590184	2.45091	0.846894
ENSMUSG00000025574.13_Tk1	19mo_CR.day.2h	NA	22.8136	2.80947	0.128323	0.33423	0.0776702	2.32645	0.828075
ENSMUSG00000025574.13_Tk1	19mo_CR.night.12h	NA	15.3076	3.48036	0.0842192	0.00299658	0.00401614	3.62435	1.04137
ENSMUSG00000025574.13_Tk1	19mo_CR.night.2h	TRUE	14.4571	2.95309	0.0477563	0.0107758	0.00316271	2.53591	0.85873
ENSMUSG00000071711.11_Mpst	06mo_AL	NA	0.2001	1.27962	0.0521211	1	0.0582408	27.3406	21.3662	211.55	-0.684439	0.0987338	7.50439e-11	DOWN	AL
ENSMUSG00000071711.11_Mpst	06mo_CR.day.12h	NA	6.5883	1.3879	0.18162	1	0.482153	15.7745	11.3658		-0.304977	0.100739	0.0128304	NS	CR.day.12h
ENSMUSG00000071711.11_Mpst	06mo_CR.day.2h	NA	7.8697	1.53677	0.479761	1	0.552593	21.5622	14.0308		-0.567944	0.100866	2.64495e-07	NS	CR.day.2h
ENSMUSG00000071711.11_Mpst	06mo_CR.night.12h	NA	24.3369	1.34278	0.399794	1	0.395399	20.5178	15.2801		-0.479077	0.100575	1.79667e-05	NS	CR.night.12h
ENSMUSG00000071711.11_Mpst	06mo_CR.night.2h	NA	18.4553	1.80304	0.185441	0.707907	0.106439	21.2118	11.7644		-0.300614	0.100532	0.012551	NS	CR.night.2h
ENSMUSG00000071711.11_Mpst	06mo_CR.spread	NA	2.3175	1.43793	0.467601	1	1	15.5714	10.8291		-0.321052	0.100994	0.00701429	NS	CR.spread
ENSMUSG00000071711.11_Mpst	19mo_AL	NA	19.3303	1.61412	0.620997	1	1	18.7246	11.6005
ENSMUSG00000071711.11_Mpst	19mo_CR.day.12h	NA	10.4613	1.78031	0.0323113	0.270083	0.0187618	14.794	8.30977
ENSMUSG00000071711.11_Mpst	19mo_CR.day.2h	NA	7.3804	1.42828	0.449541	1	1	12.7228	8.90777
ENSMUSG00000071711.11_Mpst	19mo_CR.night.12h	NA	15.515	1.46695	0.121567	1	0.936381	14.5995	9.95226
ENSMUSG00000071711.11_Mpst	19mo_CR.night.2h	TRUE	19.6482	1.69531	0.0235929	0.00740005	0.0110276	16.6511	9.82187
ENSMUSG00000071711.11_Mpst	19mo_CR.spread	NA	18.0795	1.46173	0.856151	1	1	13.717	9.38409
										Aging change in gene expression between 6 and 19 months for AL or each CR group
GeneID	Group	Cycling?	Phase	Daily Fold Change	ARS_BH.Q	JTK_BH.Q	Rain_BH.Q	max_mean	min_mean	baseMean	log2FoldChange	lfcSE	padj	Differentially expressed?	Group
ENSMUSG00000028179.12_Cth	06mo_AL	NA	1.7283	1.20978	0.504878	1	1	60.5436	50.0452	1254.63	-0.75208	0.112279	3.40815e-10	DOWN	AL
ENSMUSG00000028179.12_Cth	06mo_CR.day.12h	NA	0.1701	2.65409	0.329313	0.51402	0.482153	80.0138	30.1474		-0.326885	0.112253	0.0171999	NS	CR.day.12h
ENSMUSG00000028179.12_Cth	06mo_CR.day.2h	NA	21.0726	1.84386	0.0450235	0.0597235	0.00576911	85.8186	46.5429		-0.301133	0.112308	0.019251	NS	CR.day.2h
ENSMUSG00000028179.12_Cth	06mo_CR.night.12h	NA	3.7224	1.96912	0.216611	0.0317266	0.0359506	56.9219	28.9072		0.0364829	0.112425	0.821952	NS	CR.night.12h
ENSMUSG00000028179.12_Cth	06mo_CR.night.2h	NA	2.5927	2.87047	0.66911	0.388123	0.219576	100.681	35.0748		-0.370077	0.1123	0.00532924	NS	CR.night.2h
ENSMUSG00000028179.12_Cth	06mo_CR.spread	NA	24.3692	1.81751	0.0273239	0.200643	0.00472262	63.9832	35.2037		-0.224376	0.11231	0.110146	NS	CR.spread
ENSMUSG00000028179.12_Cth	19mo_AL	NA	8.5588	1.63354	0.758623	1	1	39.2363	24.0192
ENSMUSG00000028179.12_Cth	19mo_CR.day.12h	NA	19.6551	1.83817	0.728212	0.865214	1	64.1468	34.8972
ENSMUSG00000028179.12_Cth	19mo_CR.day.2h	NA	13.138	1.38634	0.724141	1	1	49.7791	35.9067
ENSMUSG00000028179.12_Cth	19mo_CR.night.12h	NA	1.2707	1.59055	0.944257	1	1	54.1886	34.069
ENSMUSG00000028179.12_Cth	19mo_CR.night.2h	NA	16.2541	1.59854	0.47942	1	1	54.4352	34.0532
ENSMUSG00000028179.12_Cth	19mo_CR.spread	NA	1.5313	1.41153	0.755868	1	1	48.6141	34.4406
ENSMUSG00000024039.14_Cbs	06mo_AL	TRUE	3.4074	2.11614	0.00885014	0.00089714	0.00158514	116.036	54.834	2162.49	-0.633763	0.106364	2.7131e-08	DOWN	AL
ENSMUSG00000024039.14_Cbs	06mo_CR.day.12h	TRUE	22.2582	2.05945	0.0239339	0.0233868	0.0392696	90.1113	43.755		-0.271618	0.106415	0.0388894	NS	CR.day.12h
ENSMUSG00000024039.14_Cbs	06mo_CR.day.2h	NA	20.2536	1.26046	0.101979	0.805623	0.182163	87.0626	69.0723		-0.448218	0.106485	0.000147315	NS	CR.day.2h
ENSMUSG00000024039.14_Cbs	06mo_CR.night.12h	TRUE	5.4187	2.60294	0.0220661	6.4e-05	0.0042011	113.155	43.472		-0.273059	0.106447	0.0283214	NS	CR.night.12h
ENSMUSG00000024039.14_Cbs	06mo_CR.night.2h	TRUE	24.5091	2.23069	0.0320996	0.00290534	0.0203791	106.488	47.738		-0.0914619	0.106444	0.555387	NS	CR.night.2h
ENSMUSG00000024039.14_Cbs	06mo_CR.spread	TRUE	1.7783	2.0475	0.0319633	0.0369222	0.00472262	103.346	50.4743		-0.238515	0.106416	0.0692597	NS	CR.spread
ENSMUSG00000024039.14_Cbs	19mo_AL	TRUE	1.0842	1.92097	0.0156256	0.00249	0.00456252	71.1174	37.0217
ENSMUSG00000024039.14_Cbs	19mo_CR.day.12h	NA	0.6531	1.76473	0.0479057	0.423145	0.108649	83.2884	47.1961
ENSMUSG00000024039.14_Cbs	19mo_CR.day.2h	NA	15.642	2.43572	0.138646	0.0177529	0.0214585	74.0697	30.4098
ENSMUSG00000024039.14_Cbs	19mo_CR.night.12h	TRUE	6.2625	2.07424	0.0159884	0.00105765	0.0151489	86.4513	41.6785
ENSMUSG00000024039.14_Cbs	19mo_CR.night.2h	TRUE	3.3737	1.95534	0.0110653	0.000148227	0.0139616	86.4376	44.2059
ENSMUSG00000024039.14_Cbs	19mo_CR.spread	NA	2.8455	1.97533	0.0403585	0.200628	0.0129967	82.9076	41.9716
										Aging change in gene expression between 6 and 19 months for AL or each CR group
GeneID	Group	Cycling?	Phase	Daily Fold Change	ARS_BH.Q	JTK_BH.Q	Rain_BH.Q	max_mean	min_mean	baseMean	log2FoldChange	lfcSE	padj	Differentially expressed?	Group
ENSMUSG00000052684.4_Jun	06mo_AL	NA	19.9798	1.87272	0.0235743	0.530175	0.0582408	3.78937	2.02346	101.482	1.33039	0.213669	5.99154e-09	UP	AL
ENSMUSG00000052684.4_Jun	06mo_CR.day.12h	NA	12.879	2.71504	0.196702	0.462608	0.213219	3.38381	1.24632		0.602963	0.21646	0.0231055	UP	CR.day.12h
ENSMUSG00000052684.4_Jun	06mo_CR.day.2h	NA	18.9676	3.97503	0.80258	1	1	6.22058	1.56492		0.275839	0.215944	0.300292	NS	CR.day.2h
ENSMUSG00000052684.4_Jun	06mo_CR.night.12h	NA	12.2107	2.56097	0.280715	1	0.395399	3.02115	1.17969		0.534579	0.217528	0.0364993	NS	CR.night.12h
ENSMUSG00000052684.4_Jun	06mo_CR.night.2h	NA	11.9409	4.57576	0.287241	1	0.4259	7.41484	1.62046		-0.213697	0.215521	0.489284	NS	CR.night.2h
ENSMUSG00000052684.4_Jun	06mo_CR.spread	NA	10.0171	2.29617	0.168561	0.617206	0.947008	2.98605	1.30045		1.05919	0.215876	1.41697e-05	UP	CR.spread
ENSMUSG00000052684.4_Jun	19mo_AL	NA	3.4854	1.59333	0.490077	1	0.302271	9.01948	5.66078
ENSMUSG00000052684.4_Jun	19mo_CR.day.12h	NA	23.4531	2.60579	0.697694	1	0.484303	6.16693	2.36662
ENSMUSG00000052684.4_Jun	19mo_CR.day.2h	NA	7.7378	4.01184	0.602777	1	0.288695	6.14945	1.53283
ENSMUSG00000052684.4_Jun	19mo_CR.night.12h	NA	2.979	3.38441	0.0796196	0.12259	0.0151489	5.49168	1.62264
ENSMUSG00000052684.4_Jun	19mo_CR.night.2h	NA	6.8036	6.41772	0.927581	0.778744	0.913461	9.51833	1.48313
ENSMUSG00000052684.4_Jun	19mo_CR.spread	NA	9.509	2.92577	0.138687	1	0.39393	6.85252	2.34212
ENSMUSG00000071076.6_Jund	06mo_AL	NA	1.6477	1.42907	0.675455	1	1	20.1668	14.1118	311.52	0.58548	0.107179	3.89402e-07	UP	AL
ENSMUSG00000071076.6_Jund	06mo_CR.day.12h	NA	3.1487	1.65296	0.422776	0.782518	0.465603	16.8966	10.222		0.460408	0.108333	0.000302911	NS	CR.day.12h
ENSMUSG00000071076.6_Jund	06mo_CR.day.2h	NA	0.6881	2.4022	0.544917	0.0597235	0.0530405	29.7877	12.4002		0.0244433	0.108213	0.87353	NS	CR.day.2h
ENSMUSG00000071076.6_Jund	06mo_CR.night.12h	NA	8.3409	1.71585	0.299574	0.502726	0.164304	23.1218	13.4754		0.199861	0.108003	0.127358	NS	CR.night.12h
ENSMUSG00000071076.6_Jund	06mo_CR.night.2h	NA	12.4916	2.0892	0.36745	1	1	25.0304	11.9809		-0.0551222	0.108329	0.743825	NS	CR.night.2h
ENSMUSG00000071076.6_Jund	06mo_CR.spread	NA	5.9466	1.39829	0.694268	1	0.512587	21.2504	15.1975		0.254735	0.107759	0.053148	NS	CR.spread
ENSMUSG00000071076.6_Jund	19mo_AL	NA	1.3731	1.23689	0.685759	1	1	28.6006	23.123
ENSMUSG00000071076.6_Jund	19mo_CR.day.12h	NA	11.9353	1.4523	0.967487	1	0.90368	26.3774	18.1625
ENSMUSG00000071076.6_Jund	19mo_CR.day.2h	NA	9.7375	2.01194	0.247635	1	0.123063	26.2564	13.0503
ENSMUSG00000071076.6_Jund	19mo_CR.night.12h	NA	16.624	1.56608	0.468181	1	1	29.7542	18.9992
ENSMUSG00000071076.6_Jund	19mo_CR.night.2h	NA	7.9107	2.19448	0.984575	1	1	29.3676	13.3825
ENSMUSG00000071076.6_Jund	19mo_CR.spread	NA	11.4001	1.4157	0.538339	1	1	26.7463	18.8926
										Aging change in gene expression between 6 and 19 months for AL or each CR group
GeneID	Group	Cycling?	Phase	Daily Fold Change	ARS_BH.Q	JTK_BH.Q	Rain_BH.Q	max_mean	min_mean	baseMean	log2FoldChange	lfcSE	padj	Differentially expressed?	Group
ENSMUSG00000004341.7_Gpx6	06mo_AL	NA	8.5975	1.91405	0.0224617	0.659694	0.106724	2.39327	1.25037	13.747	-0.793892	0.25699	0.00548777	DOWN	AL
ENSMUSG00000004341.7_Gpx6	06mo_CR.day.12h	NA	7.9734	4.41977	0.272157	0.638368	0.307399	0.831406	0.188111		0.384602	0.298743	0.343469	NS	CR.day.12h
ENSMUSG00000004341.7_Gpx6	06mo_CR.day.2h	NA	6.356	10.2988	0.414231	0.665269	0.351772	0.569105	0.0552595		1.15964	0.332939	0.00191081	UP	CR.day.2h
ENSMUSG00000004341.7_Gpx6	06mo_CR.night.12h	NA	23.5341	3.7951	0.446865	1	1	2.78631	0.734186		0.639606	0.255625	0.0328377	UP	CR.night.12h
ENSMUSG00000004341.7_Gpx6	06mo_CR.night.2h	NA	13.3397	3.15629	0.220422	1	1	2.88224	0.913172		0.88029	0.255388	0.00339957	UP	CR.night.2h
ENSMUSG00000004341.7_Gpx6	06mo_CR.spread	NA	10.9234	3.4057	0.878151	1	1	0.627593	0.184277		0.732131	0.286667	0.0346219	UP	CR.spread
ENSMUSG00000004341.7_Gpx6	19mo_AL	NA	22.928	3.43913	0.928943	1	1	1.9454	0.565666
ENSMUSG00000004341.7_Gpx6	19mo_CR.day.12h	NA	7.0418	3.40063	0.025764	0.865214	0.0348162	0.90712	0.266751
ENSMUSG00000004341.7_Gpx6	19mo_CR.day.2h	NA	4.7982	4.24693	0.186945	1	0.41776	0.806862	0.189987
ENSMUSG00000004341.7_Gpx6	19mo_CR.night.12h	NA	15.9951	5.86381	0.213171	0.256257	0.166438	5.14535	0.877474
ENSMUSG00000004341.7_Gpx6	19mo_CR.night.2h	NA	14.1708	2.08198	0.747594	1	1	3.81418	1.83199
ENSMUSG00000004341.7_Gpx6	19mo_CR.spread	NA	4.3913	3.42507	0.725169	1	1	1.23296	0.359981
ENSMUSG00000021760.3_Gpx8	06mo_AL	NA	5.4597	2.34095	0.513673	1	1	0.664196	0.28373	5.15938	1.26723	0.208101	1.30279e-08	UP	AL
ENSMUSG00000021760.3_Gpx8	06mo_CR.day.12h	NA	0.5036	3.49147	0.461579	1	0.307399	0.556357	0.159347		0.499832	0.25344	0.12245	NS	CR.day.12h
ENSMUSG00000021760.3_Gpx8	06mo_CR.day.2h	NA	15.8337	3.233	0.749287	1	1	0.601633	0.186091		0.972594	0.251366	0.000523519	UP	CR.day.2h
ENSMUSG00000021760.3_Gpx8	06mo_CR.night.12h	NA	22.7226	3.82884	0.484258	1	0.599586	0.767092	0.200346		0.506248	0.245357	0.0851304	NS	CR.night.12h
ENSMUSG00000021760.3_Gpx8	06mo_CR.night.2h	NA	1.1307	4.67693	0.738175	1	1	1.04899	0.224291		0.162123	0.232118	0.640817	NS	CR.night.2h
ENSMUSG00000021760.3_Gpx8	06mo_CR.spread	NA	0.6692	5.03065	0.128101	1	0.241914	0.426737	0.0848273		1.26307	0.27097	4.01302e-05	UP	CR.spread
ENSMUSG00000021760.3_Gpx8	19mo_AL	NA	1.3066	2.00031	0.769082	1	1	1.36836	0.684074
ENSMUSG00000021760.3_Gpx8	19mo_CR.day.12h	NA	16.9257	2.42341	0.407821	0.952995	1	0.78054	0.322084
ENSMUSG00000021760.3_Gpx8	19mo_CR.day.2h	NA	12.0887	5.12091	0.199638	1	0.190611	1.07694	0.210302
ENSMUSG00000021760.3_Gpx8	19mo_CR.night.12h	NA	24.0921	1.67756	0.954751	1	1	0.76153	0.45395
ENSMUSG00000021760.3_Gpx8	19mo_CR.night.2h	NA	3.3714	4.68443	0.264573	0.631403	0.0266017	1.20895	0.258078
ENSMUSG00000021760.3_Gpx8	19mo_CR.spread	NA	21.5431	2.52082	0.438403	1	1	0.85405	0.338798
										Aging change in gene expression between 6 and 19 months for AL or each CR group
GeneID	Group	Cycling?	Phase	Daily Fold Change	ARS_BH.Q	JTK_BH.Q	Rain_BH.Q	max_mean	min_mean	baseMean	log2FoldChange	lfcSE	padj	Differentially expressed?	Group
ENSMUSG00000031807.10_Pgls	06mo_AL	NA	6.9	1.3199	0.174898	1	1	6.24513	4.73153	139.937	-0.588209	0.0974451	1.76554e-08	DOWN	AL
ENSMUSG00000031807.10_Pgls	06mo_CR.day.12h	NA	7.6156	1.44331	0.203515	0.415511	0.496192	4.38997	3.0416		-0.328946	0.0991733	0.00587417	NS	CR.day.12h
ENSMUSG00000031807.10_Pgls	06mo_CR.day.2h	NA	7.498	1.38246	0.680592	1	1	5.7118	4.13161		-0.724877	0.0999988	2.3346e-11	DOWN	CR.day.2h
ENSMUSG00000031807.10_Pgls	06mo_CR.night.12h	NA	15.2486	1.26091	0.459872	1	1	5.7396	4.55196		-0.727953	0.0991709	1.49053e-11	DOWN	CR.night.12h
ENSMUSG00000031807.10_Pgls	06mo_CR.night.2h	NA	11.4856	1.56874	0.796943	1	1	5.30279	3.38028		-0.222838	0.0997076	0.0737118	NS	CR.night.2h
ENSMUSG00000031807.10_Pgls	06mo_CR.spread	NA	0.5749	1.46532	0.441553	1	1	4.66092	3.18081		-0.276564	0.0996354	0.0205321	NS	CR.spread
ENSMUSG00000031807.10_Pgls	19mo_AL	NA	16.5412	1.54432	0.175854	1	1	4.35565	2.82044
ENSMUSG00000031807.10_Pgls	19mo_CR.day.12h	NA	13.439	1.72597	0.0186067	0.423145	0.015387	4.88962	2.83297
ENSMUSG00000031807.10_Pgls	19mo_CR.day.2h	NA	14.8201	1.49398	0.369275	0.921879	0.190611	3.31026	2.21574
ENSMUSG00000031807.10_Pgls	19mo_CR.night.12h	NA	14.8205	1.7995	0.0685872	0.0723908	0.0780245	4.35912	2.4224
ENSMUSG00000031807.10_Pgls	19mo_CR.night.2h	NA	17.2862	1.61395	0.806589	0.513781	0.335039	4.57898	2.83712
ENSMUSG00000031807.10_Pgls	19mo_CR.spread	NA	13.1236	1.48181	0.611132	1	0.264263	3.84986	2.59809
ENSMUSG00000033685.13_Ucp2	06mo_AL	NA	5.0638	1.68129	0.0574443	0.338818	0.0158491	3.10527	1.84696	156.491	0.933708	0.14242	8.2723e-10	UP	AL
ENSMUSG00000033685.13_Ucp2	06mo_CR.day.12h	NA	10.7596	1.54245	0.894117	1	1	2.03532	1.31953		0.392387	0.144956	0.0275663	NS	CR.day.12h
ENSMUSG00000033685.13_Ucp2	06mo_CR.day.2h	NA	19.7598	2.09727	0.761969	1	1	3.75941	1.79253		0.208135	0.144515	0.237167	NS	CR.day.2h
ENSMUSG00000033685.13_Ucp2	06mo_CR.night.12h	NA	11.9586	1.79772	0.0306926	0.368109	0.164304	2.55082	1.41892		-0.0392673	0.145436	0.852912	NS	CR.night.12h
ENSMUSG00000033685.13_Ucp2	06mo_CR.night.2h	NA	10.473	1.81983	0.165557	1	0.856856	3.01837	1.6586		-0.222411	0.144759	0.247435	NS	CR.night.2h
ENSMUSG00000033685.13_Ucp2	06mo_CR.spread	NA	7.2071	1.50004	0.0948059	1	0.138659	2.00159	1.33436		0.292471	0.145052	0.106426	NS	CR.spread
ENSMUSG00000033685.13_Ucp2	19mo_AL	NA	8.7548	1.99737	0.950519	1	1	7.11381	3.56159
ENSMUSG00000033685.13_Ucp2	19mo_CR.day.12h	NA	22.349	1.98406	0.166054	1	1	3.57854	1.80365
ENSMUSG00000033685.13_Ucp2	19mo_CR.day.2h	NA	9.5178	3.07693	0.145497	1	0.0776702	4.41962	1.43637
ENSMUSG00000033685.13_Ucp2	19mo_CR.night.12h	NA	14.8054	1.80867	0.898796	1	1	2.42044	1.33825
ENSMUSG00000033685.13_Ucp2	19mo_CR.night.2h	NA	5.8895	4.2976	0.913144	0.568253	0.681846	5.35112	1.24514
ENSMUSG00000033685.13_Ucp2	19mo_CR.spread	NA	13.3836	1.97702	0.17977	1	0.59079	2.97569	1.50514
										Aging change in gene expression between 6 and 19 months for AL or each CR group
GeneID	Group	Cycling?	Phase	Daily Fold Change	ARS_BH.Q	JTK_BH.Q	Rain_BH.Q	max_mean	min_mean	baseMean	log2FoldChange	lfcSE	padj	Differentially expressed?	Group
ENSMUSG00000029482.4_Aacs	06mo_AL	NA	14.9464	2.13797	0.0882213	0.0826406	0.0582408	45.4409	21.2543	674.615	-0.625589	0.266419	0.038581	DOWN	AL
ENSMUSG00000029482.4_Aacs	06mo_CR.day.12h	NA	9.7378	7.59468	0.0154981	0.0855921	0.14469	27.682	3.64493		-0.388532	0.266747	0.275537	NS	CR.day.12h
ENSMUSG00000029482.4_Aacs	06mo_CR.day.2h	TRUE	8.4236	11.4325	0.0206549	0.00504393	0.0158154	31.9499	2.79466		0.0634034	0.266908	0.866857	NS	CR.day.2h
ENSMUSG00000029482.4_Aacs	06mo_CR.night.12h	NA	16.6299	2.61631	0.14368	0.16556	0.873904	36.4855	13.9454		-0.598135	0.266638	0.0587977	NS	CR.night.12h
ENSMUSG00000029482.4_Aacs	06mo_CR.night.2h	NA	15.868	8.06914	0.085042	0.160484	0.0588443	47.1606	5.84456		-0.393881	0.266724	0.268869	NS	CR.night.2h
ENSMUSG00000029482.4_Aacs	06mo_CR.spread	NA	8.6734	3.27657	0.187499	0.303594	0.219312	30.9619	9.44947		-0.281998	0.26665	0.439707	NS	CR.spread
ENSMUSG00000029482.4_Aacs	19mo_AL	NA	14.1122	1.73552	0.526571	1	0.302271	27.36	15.7647
ENSMUSG00000029482.4_Aacs	19mo_CR.day.12h	TRUE	10.4133	11.0937	0.0399739	0.036321	0.0348162	27.8749	2.51267
ENSMUSG00000029482.4_Aacs	19mo_CR.day.2h	NA	5.9811	8.11108	0.186711	0.118511	0.023319	34.5156	4.25536
ENSMUSG00000029482.4_Aacs	19mo_CR.night.12h	NA	17.9655	2.44413	0.14672	1	0.936381	20.0534	8.20474
ENSMUSG00000029482.4_Aacs	19mo_CR.night.2h	NA	17.3653	4.36692	0.403818	0.939514	0.133166	26.4528	6.05755
ENSMUSG00000029482.4_Aacs	19mo_CR.spread	NA	11.207	3.71564	0.157958	0.598268	0.264263	29.3952	7.91122
ENSMUSG00000015461.15_Atf6b	06mo_AL	NA	23.877	1.59906	0.0760671	0.18279	0.106724	5.876	3.67467	83.5544	-0.601674	0.0976704	8.7037e-09	DOWN	AL
ENSMUSG00000015461.15_Atf6b	06mo_CR.day.12h	NA	5.8775	1.54741	0.650763	1	0.646267	3.64055	2.35267		-0.19707	0.101362	0.128613	NS	CR.day.12h
ENSMUSG00000015461.15_Atf6b	06mo_CR.day.2h	NA	8.065	2.21948	0.281769	0.40643	0.145513	6.51965	2.93747		-0.649769	0.102415	5.78597e-09	DOWN	CR.day.2h
ENSMUSG00000015461.15_Atf6b	06mo_CR.night.12h	NA	24.6357	2.4383	0.157997	0.16556	0.0113721	5.27507	2.16342		-0.58236	0.102802	2.66406e-07	NS	CR.night.12h
ENSMUSG00000015461.15_Atf6b	06mo_CR.night.2h	NA	18.7643	2.2008	0.142663	0.226065	0.106439	4.99385	2.26911		-0.49022	0.10255	2.63166e-05	NS	CR.night.2h
ENSMUSG00000015461.15_Atf6b	06mo_CR.spread	NA	24.4671	1.62641	0.0417416	1	0.172744	3.95597	2.43234		-0.264213	0.101989	0.0318173	NS	CR.spread
ENSMUSG00000015461.15_Atf6b	19mo_AL	NA	0.2175	1.68501	0.0721662	0.0368195	0.0601427	4.11714	2.4434
ENSMUSG00000015461.15_Atf6b	19mo_CR.day.12h	NA	20.9271	1.53172	0.950839	1	1	3.92373	2.56166
ENSMUSG00000015461.15_Atf6b	19mo_CR.day.2h	NA	7.1861	2.14902	0.66863	1	0.234808	3.44774	1.60433
ENSMUSG00000015461.15_Atf6b	19mo_CR.night.12h	NA	0.5287	1.66319	0.131201	0.504858	1	3.076	1.84946
ENSMUSG00000015461.15_Atf6b	19mo_CR.night.2h	NA	19.7282	2.42482	0.499486	0.568253	0.217057	3.65874	1.50887
ENSMUSG00000015461.15_Atf6b	19mo_CR.spread	NA	0.0257	1.33307	0.828479	1	1	3.05056	2.28837
										Aging change in gene expression between 6 and 19 months for AL or each CR group
GeneID	Group	Cycling?	Phase	Daily Fold Change	ARS_BH.Q	JTK_BH.Q	Rain_BH.Q	max_mean	min_mean	baseMean	log2FoldChange	lfcSE	padj	Differentially expressed?	Group
ENSMUSG00000003526.11_Prodh	06mo_AL	NA	12.3333	1.82384	0.0357337	0.0826406	0.0350891	45.4408	24.9148	936.04	-0.704403	0.130693	5.60092e-07	DOWN	AL
ENSMUSG00000003526.11_Prodh	06mo_CR.day.12h	NA	8.9615	1.902	0.0419384	0.0318505	0.307399	39.4644	20.7489		-0.58334	0.130692	0.000139359	NS	CR.day.12h
ENSMUSG00000003526.11_Prodh	06mo_CR.day.2h	NA	8.9756	1.90714	0.03876	0.0671826	0.0530405	46.727	24.5011		-0.487308	0.130865	0.000859678	NS	CR.day.2h
ENSMUSG00000003526.11_Prodh	06mo_CR.night.12h	TRUE	11.7371	2.26971	0.0153029	0.00986788	0.0113721	54.771	24.1312		-0.740329	0.130742	2.69433e-07	DOWN	CR.night.12h
ENSMUSG00000003526.11_Prodh	06mo_CR.night.2h	NA	11.2778	2.13519	0.878753	1	1	40.0799	18.7711		-0.554284	0.130841	0.00023315	NS	CR.night.2h
ENSMUSG00000003526.11_Prodh	06mo_CR.spread	NA	9.9539	1.97735	0.0200244	0.465193	0.138659	45.8955	23.2106		-0.627042	0.130763	2.27355e-05	DOWN	CR.spread
ENSMUSG00000003526.11_Prodh	19mo_AL	NA	14.9366	2.20906	0.015024	0.00740005	0.0643973	29.6292	13.4126
ENSMUSG00000003526.11_Prodh	19mo_CR.day.12h	NA	10.802	2.12172	0.00784311	0.103779	0.0348162	32.6958	15.41
ENSMUSG00000003526.11_Prodh	19mo_CR.day.2h	NA	7.1581	1.59847	0.193428	1	0.615883	25.946	16.2317
ENSMUSG00000003526.11_Prodh	19mo_CR.night.12h	TRUE	12.4255	2.08581	0.0145504	0.0218197	0.0117885	33.5032	16.0624
ENSMUSG00000003526.11_Prodh	19mo_CR.night.2h	NA	15.0818	2.2854	0.133466	0.0550385	0.00696053	28.7017	12.5587
ENSMUSG00000003526.11_Prodh	19mo_CR.spread	NA	11.2891	1.84929	0.105675	1	0.212008	28.6521	15.4936
ENSMUSG00000036892.12_Prodh2	06mo_AL	NA	16.9719	1.34369	0.120215	1	0.106724	40.9344	30.4641	596.729	-0.73013	0.0880999	4.41033e-15	DOWN	AL
ENSMUSG00000036892.12_Prodh2	06mo_CR.day.12h	NA	10.9611	1.3484	0.0788393	1	0.0627347	29.787	22.0906		-0.37082	0.0883671	0.000362958	NS	CR.day.12h
ENSMUSG00000036892.12_Prodh2	06mo_CR.day.2h	NA	9.2122	1.36232	0.793405	0.732272	0.537058	41.194	30.2382		-0.599847	0.0884655	4.42085e-10	DOWN	CR.day.2h
ENSMUSG00000036892.12_Prodh2	06mo_CR.night.12h	NA	19.3612	1.4004	0.0374048	0.673365	0.0310416	31.7344	22.661		-0.442729	0.0887011	6.64298e-06	NS	CR.night.12h
ENSMUSG00000036892.12_Prodh2	06mo_CR.night.2h	NA	16.3554	1.62581	0.061405	0.314922	0.0108927	33.3895	20.5371		-0.194443	0.0886524	0.0801094	NS	CR.night.2h
ENSMUSG00000036892.12_Prodh2	06mo_CR.spread	NA	6.679	1.38165	0.780856	1	1	27.8964	20.1907		-0.306324	0.0887145	0.00307169	NS	CR.spread
ENSMUSG00000036892.12_Prodh2	19mo_AL	NA	16.6112	1.79857	0.743529	0.559816	0.781964	26.191	14.5621
ENSMUSG00000036892.12_Prodh2	19mo_CR.day.12h	NA	10.5026	1.62797	0.00996707	0.132421	0.00490834	27.8681	17.1183
ENSMUSG00000036892.12_Prodh2	19mo_CR.day.2h	NA	21.973	1.16081	0.854212	1	1	22.6218	19.488
ENSMUSG00000036892.12_Prodh2	19mo_CR.night.12h	NA	16.5773	1.60467	0.157221	0.504858	0.33541	28.2775	17.622
ENSMUSG00000036892.12_Prodh2	19mo_CR.night.2h	TRUE	16.3876	1.64904	0.0327554	0.0107758	0.0452383	28.8068	17.4688
ENSMUSG00000036892.12_Prodh2	19mo_CR.spread	NA	13.1533	1.2783	0.868607	1	1	22.233	17.3927
										Aging change in gene expression between 6 and 19 months for AL or each CR group
GeneID	Group	Cycling?	Phase	Daily Fold Change	ARS_BH.Q	JTK_BH.Q	Rain_BH.Q	max_mean	min_mean	baseMean	log2FoldChange	lfcSE	padj	Differentially expressed?	Group
ENSMUSG00000002603.15_Tgfb1	06mo_AL	NA	0.6048	1.83847	0.0678752	0.30146	0.0132283	1.59504	0.86759	54.7028	0.588847	0.109658	6.19005e-07	UP	AL
ENSMUSG00000002603.15_Tgfb1	06mo_CR.day.12h	NA	4.3677	1.73663	0.051846	0.863924	0.114952	1.18054	0.679787		-0.0139713	0.117223	0.944256	NS	CR.day.12h
ENSMUSG00000002603.15_Tgfb1	06mo_CR.day.2h	NA	2.5249	2.18746	0.92619	1	0.537058	1.75997	0.804572		-0.317449	0.118191	0.0190239	NS	CR.day.2h
ENSMUSG00000002603.15_Tgfb1	06mo_CR.night.12h	NA	10.5809	1.74102	0.0389964	0.236118	0.101481	1.55419	0.892693		-0.231084	0.116673	0.100035	NS	CR.night.12h
ENSMUSG00000002603.15_Tgfb1	06mo_CR.night.2h	NA	8.3839	1.62555	0.0241523	0.707907	0.173812	1.45104	0.892648		-0.335536	0.117371	0.0176544	NS	CR.night.2h
ENSMUSG00000002603.15_Tgfb1	06mo_CR.spread	NA	1.3427	1.61337	0.143466	0.417938	0.219312	1.41605	0.877696		-0.227369	0.115987	0.117868	NS	CR.spread
ENSMUSG00000002603.15_Tgfb1	19mo_AL	NA	4.8595	2.82985	0.254468	0.456672	0.302271	2.62094	0.926174
ENSMUSG00000002603.15_Tgfb1	19mo_CR.day.12h	NA	22.7463	1.86577	0.190002	1	0.111068	1.48656	0.796753
ENSMUSG00000002603.15_Tgfb1	19mo_CR.day.2h	NA	6.5909	1.82886	0.786014	1	1	1.23865	0.677279
ENSMUSG00000002603.15_Tgfb1	19mo_CR.night.12h	NA	23.3803	2.01265	0.466156	1	0.33541	1.43157	0.711284
ENSMUSG00000002603.15_Tgfb1	19mo_CR.night.2h	NA	4.3615	2.64988	0.785254	0.939514	0.217057	1.69734	0.640535
ENSMUSG00000002603.15_Tgfb1	19mo_CR.spread	NA	23.2273	1.7255	0.667135	1	1	1.34852	0.781524
ENSMUSG00000089736.2_Tgfbr3l	06mo_AL	TRUE	7.2572	3.43493	0.0232125	0.0204696	0.00158514	3.02317	0.880125	33.4848	-0.878243	0.164939	7.76139e-07	DOWN	AL
ENSMUSG00000089736.2_Tgfbr3l	06mo_CR.day.12h	TRUE	22.5591	2.28645	0.0202191	0.00528601	0.00975896	1.82384	0.797674		-0.323377	0.16697	0.130066	NS	CR.day.12h
ENSMUSG00000089736.2_Tgfbr3l	06mo_CR.day.2h	NA	0.9738	1.76963	0.128772	0.967216	0.0158154	1.77514	1.00311		-0.275499	0.1691	0.175269	NS	CR.day.2h
ENSMUSG00000089736.2_Tgfbr3l	06mo_CR.night.12h	TRUE	9.1141	3.45962	0.0102798	0.00255591	0.0359506	2.26163	0.653721		-0.378409	0.169111	0.0594926	NS	CR.night.12h
ENSMUSG00000089736.2_Tgfbr3l	06mo_CR.night.2h	TRUE	9.5238	3.8376	0.00737916	0.00590146	0.00492647	2.59851	0.677117		-0.36263	0.167598	0.0849253	NS	CR.night.2h
ENSMUSG00000089736.2_Tgfbr3l	06mo_CR.spread	NA	8.5376	2.01634	0.264835	0.886683	0.172744	1.41101	0.699789		-0.22332	0.172431	0.330188	NS	CR.spread
ENSMUSG00000089736.2_Tgfbr3l	19mo_AL	TRUE	7.7434	2.57333	0.00554119	0.0203827	0.0334436	1.43656	0.558248
ENSMUSG00000089736.2_Tgfbr3l	19mo_CR.day.12h	NA	23.9003	2.40632	0.343337	1	0.484303	1.71926	0.714478
ENSMUSG00000089736.2_Tgfbr3l	19mo_CR.day.2h	NA	1.2048	1.5283	0.430874	1	1	1.1779	0.770724
ENSMUSG00000089736.2_Tgfbr3l	19mo_CR.night.12h	TRUE	11.5751	5.39569	0.031141	0.00651247	0.00783904	2.2456	0.416185
ENSMUSG00000089736.2_Tgfbr3l	19mo_CR.night.2h	TRUE	7.4661	3.30257	0.0108948	0.0301055	0.00164996	1.85881	0.562837
ENSMUSG00000089736.2_Tgfbr3l	19mo_CR.spread	NA	5.6233	1.80103	0.16182	1	0.107153	1.147	0.636857
										Aging change in gene expression between 6 and 19 months for AL or each CR group
GeneID	Group	Cycling?	Phase	Daily Fold Change	ARS_BH.Q	JTK_BH.Q	Rain_BH.Q	max_mean	min_mean	baseMean	log2FoldChange	lfcSE	padj	Differentially expressed?	Group
ENSMUSG00000027796.2_Smad9	06mo_AL	NA	10.9898	1.93392	0.114521	0.236018	0.106724	4.5322	2.34353	137.262	-1.01435	0.205367	4.87499e-06	DOWN	AL
ENSMUSG00000027796.2_Smad9	06mo_CR.day.12h	TRUE	15.5542	4.74206	0.0295147	0.00722241	0.00975896	4.96569	1.04716		-0.175023	0.205292	0.553167	NS	CR.day.12h
ENSMUSG00000027796.2_Smad9	06mo_CR.day.2h	NA	17.3887	6.22331	0.0821604	0.017481	0.0544049	4.33613	0.696756		0.336596	0.205901	0.173542	NS	CR.day.2h
ENSMUSG00000027796.2_Smad9	06mo_CR.night.12h	TRUE	11.176	5.88636	0.013427	0.00554766	0.0206747	5.14063	0.873313		0.320528	0.205667	0.207896	NS	CR.night.12h
ENSMUSG00000027796.2_Smad9	06mo_CR.night.2h	NA	7.0611	3.2553	0.0230481	0.142549	0.0588443	3.85294	1.18359		0.654124	0.205722	0.00746441	UP	CR.night.2h
ENSMUSG00000027796.2_Smad9	06mo_CR.spread	NA	12.3291	3.33599	0.0700299	0.181402	0.0318493	3.18721	0.955401		0.358937	0.205794	0.171076	NS	CR.spread
ENSMUSG00000027796.2_Smad9	19mo_AL	NA	7.3304	1.66303	0.169783	1	0.493015	2.02697	1.21884
ENSMUSG00000027796.2_Smad9	19mo_CR.day.12h	NA	16.9486	2.07541	0.316371	1	1	3.47734	1.67549
ENSMUSG00000027796.2_Smad9	19mo_CR.day.2h	NA	18.6985	4.07661	0.331171	1	0.0776702	4.31179	1.05769
ENSMUSG00000027796.2_Smad9	19mo_CR.night.12h	NA	9.3557	4.09109	0.227167	0.323635	0.114206	5.51293	1.34755
ENSMUSG00000027796.2_Smad9	19mo_CR.night.2h	NA	7.2714	2.85096	0.0685652	0.206333	0.00696053	4.70324	1.6497
ENSMUSG00000027796.2_Smad9	19mo_CR.spread	NA	14.5293	1.42832	0.927676	1	1	3.24322	2.27066
ENSMUSG00000030562.17_Nox4	06mo_AL	NA	9.6378	1.6922	0.00257575	0.530175	0.00259314	7.60637	4.49497	297.664	-0.709672	0.142668	4.13276e-06	DOWN	AL
ENSMUSG00000030562.17_Nox4	06mo_CR.day.12h	NA	22.7007	1.65078	0.69734	1	1	2.9376	1.77952		0.580177	0.143763	0.000633547	NS	CR.day.12h
ENSMUSG00000030562.17_Nox4	06mo_CR.day.2h	NA	3.3692	1.95244	0.244658	0.449007	1	3.29932	1.68985		0.993201	0.1443	2.40634e-10	UP	CR.day.2h
ENSMUSG00000030562.17_Nox4	06mo_CR.night.12h	NA	11.4191	1.87592	0.125376	0.61281	0.593758	3.86049	2.05791		0.572824	0.143827	0.000396172	NS	CR.night.12h
ENSMUSG00000030562.17_Nox4	06mo_CR.night.2h	NA	6.4759	2.68257	0.0398942	0.85796	0.0162824	3.76893	1.40497		0.941662	0.144023	4.59235e-09	UP	CR.night.2h
ENSMUSG00000030562.17_Nox4	06mo_CR.spread	NA	6.1471	1.45925	0.205035	1	0.172744	3.1009	2.125		0.895243	0.143637	1.917e-08	UP	CR.spread
ENSMUSG00000030562.17_Nox4	19mo_AL	TRUE	8.8494	2.00713	0.00701553	0.00510027	0.0021739	4.79613	2.38955
ENSMUSG00000030562.17_Nox4	19mo_CR.day.12h	NA	4.2647	2.08835	0.0537914	0.339875	0.0187618	6.06535	2.90438
ENSMUSG00000030562.17_Nox4	19mo_CR.day.2h	NA	21.6377	2.35289	0.16746	1	0.311666	6.60593	2.80758
ENSMUSG00000030562.17_Nox4	19mo_CR.night.12h	NA	6.9417	2.71446	0.0984518	0.288077	0.0193056	6.45842	2.37926
ENSMUSG00000030562.17_Nox4	19mo_CR.night.2h	NA	8.0099	2.7015	0.386102	0.0216614	0.217057	8.00339	2.96257
ENSMUSG00000030562.17_Nox4	19mo_CR.spread	NA	1.0607	1.78562	0.03468	0.252152	0.00534984	5.98243	3.35034
										Aging change in gene expression between 6 and 19 months for AL or each CR group
GeneID	Group	Cycling?	Phase	Daily Fold Change	ARS_BH.Q	JTK_BH.Q	Rain_BH.Q	max_mean	min_mean	baseMean	log2FoldChange	lfcSE	padj	Differentially expressed?	Group
ENSMUSG00000004748.5_Mtfp1	06mo_AL	NA	17.2782	1.42366	0.257381	1	0.303526	10.9905	7.71985	132.85	-0.623233	0.117882	9.34638e-07	DOWN	AL
ENSMUSG00000004748.5_Mtfp1	06mo_CR.day.12h	TRUE	9.0301	1.90343	0.0313856	0.0112332	0.00975896	12.4715	6.55213		-0.649026	0.118321	1.9654e-06	DOWN	CR.day.12h
ENSMUSG00000004748.5_Mtfp1	06mo_CR.day.2h	TRUE	10.3269	2.13176	0.0201127	0.00504393	0.00906287	13.1963	6.19032		-0.598361	0.119508	5.38895e-06	DOWN	CR.day.2h
ENSMUSG00000004748.5_Mtfp1	06mo_CR.night.12h	NA	21.6361	1.76204	0.183068	0.297145	0.0603741	13.0592	7.41141		-0.613335	0.118481	2.83319e-06	DOWN	CR.night.12h
ENSMUSG00000004748.5_Mtfp1	06mo_CR.night.2h	NA	16.9731	3.14331	0.175138	0.349846	0.0628884	14.1786	4.51074		-0.345515	0.118924	0.0156883	NS	CR.night.2h
ENSMUSG00000004748.5_Mtfp1	06mo_CR.spread	NA	8.2142	1.47087	0.163239	1	0.138659	11.6651	7.93076		-0.644983	0.118492	1.19064e-06	DOWN	CR.spread
ENSMUSG00000004748.5_Mtfp1	19mo_AL	NA	17.4019	1.90567	0.208313	0.364272	0.0366953	7.79045	4.08803
ENSMUSG00000004748.5_Mtfp1	19mo_CR.day.12h	TRUE	10.9646	2.00902	0.00206021	0.0238581	0.0025743	9.23395	4.59625
ENSMUSG00000004748.5_Mtfp1	19mo_CR.day.2h	NA	6.7448	1.23755	0.309741	1	0.41776	6.14437	4.96493
ENSMUSG00000004748.5_Mtfp1	19mo_CR.night.12h	NA	18.5203	1.58725	0.0555984	1	0.026721	9.28375	5.84897
ENSMUSG00000004748.5_Mtfp1	19mo_CR.night.2h	TRUE	18.3548	1.89274	0.0484061	0.0183338	0.00316271	8.87989	4.69155
ENSMUSG00000004748.5_Mtfp1	19mo_CR.spread	NA	20.4392	1.49056	0.931226	1	0.86256	7.86968	5.27966
ENSMUSG00000024955.13_Esrra	06mo_AL	NA	8.982	1.75171	0.0588073	0.109428	0.0635717	7.61937	4.34967	118.004	-0.479028	0.103006	1.79852e-05	NS	AL
ENSMUSG00000024955.13_Esrra	06mo_CR.day.12h	NA	1.6149	1.65468	0.190768	0.184338	0.0392696	7.06363	4.26888		-0.68573	0.104256	6.63625e-09	DOWN	CR.day.12h
ENSMUSG00000024955.13_Esrra	06mo_CR.day.2h	NA	22.772	1.76976	0.310163	0.266533	0.552593	8.85991	5.00627		-0.799909	0.104596	1.74713e-12	DOWN	CR.day.2h
ENSMUSG00000024955.13_Esrra	06mo_CR.night.12h	NA	14.1604	2.14869	0.0156401	0.023439	0.0603741	8.85	4.11879		-0.60454	0.104678	1.51273e-07	DOWN	CR.night.12h
ENSMUSG00000024955.13_Esrra	06mo_CR.night.2h	NA	13.8234	2.21427	0.0222077	0.0299668	0.106439	9.85978	4.45284		-0.48622	0.104057	4.18775e-05	NS	CR.night.2h
ENSMUSG00000024955.13_Esrra	06mo_CR.spread	NA	10.6303	1.57629	0.646354	1	0.338301	6.21309	3.94159		-0.413936	0.104845	0.000605504	NS	CR.spread
ENSMUSG00000024955.13_Esrra	19mo_AL	TRUE	13.3031	2.16268	0.0142053	0.0489363	0.0366953	5.55352	2.56789
ENSMUSG00000024955.13_Esrra	19mo_CR.day.12h	NA	3.071	1.31013	0.0922263	0.710722	0.0634035	4.50507	3.43865
ENSMUSG00000024955.13_Esrra	19mo_CR.day.2h	NA	2.2077	1.70755	0.0661579	1	0.190611	4.4063	2.58048
ENSMUSG00000024955.13_Esrra	19mo_CR.night.12h	TRUE	13.6338	2.10692	0.0158537	0.002512	0.00783904	6.00431	2.8498
ENSMUSG00000024955.13_Esrra	19mo_CR.night.2h	TRUE	12.7633	1.86906	0.0299248	0.00906964	0.00316271	5.96097	3.18928
ENSMUSG00000024955.13_Esrra	19mo_CR.spread	NA	8.4884	1.56215	0.24063	1	0.78494	4.56583	2.92278
										Aging change in gene expression between 6 and 19 months for AL or each CR group
GeneID	Group	Cycling?	Phase	Daily Fold Change	ARS_BH.Q	JTK_BH.Q	Rain_BH.Q	max_mean	min_mean	baseMean	log2FoldChange	lfcSE	padj	Differentially expressed?	Group
ENSMUSG00000024397.14_Aif1	06mo_AL	NA	1.6204	1.90534	0.152776	1	0.496323	1.52304	0.799358	13.5242	0.92165	0.20061	2.29321e-05	UP	AL
ENSMUSG00000024397.14_Aif1	06mo_CR.day.12h	NA	6.293	3.78094	0.0258854	0.0744863	0.0627347	0.839059	0.221918		0.532842	0.225712	0.058474	NS	CR.day.12h
ENSMUSG00000024397.14_Aif1	06mo_CR.day.2h	NA	3.9309	2.8282	0.983909	1	1	1.15841	0.409594		0.508105	0.223265	0.0502359	NS	CR.day.2h
ENSMUSG00000024397.14_Aif1	06mo_CR.night.12h	NA	21.2315	1.86841	0.408342	1	0.784329	0.920576	0.492707		0.199956	0.225264	0.50163	NS	CR.night.12h
ENSMUSG00000024397.14_Aif1	06mo_CR.night.2h	NA	7.2702	2.20613	0.0686583	0.582824	0.661619	1.03391	0.468655		0.109233	0.223503	0.755166	NS	CR.night.2h
ENSMUSG00000024397.14_Aif1	06mo_CR.spread	NA	8.7206	2.45453	0.119552	0.963159	0.790709	1.01706	0.414359		0.417369	0.223055	0.138267	NS	CR.spread
ENSMUSG00000024397.14_Aif1	19mo_AL	NA	5.7675	1.72904	0.380347	1	1	2.85323	1.65018
ENSMUSG00000024397.14_Aif1	19mo_CR.day.12h	NA	2.1761	2.90666	0.293028	1	0.484303	1.55817	0.53607
ENSMUSG00000024397.14_Aif1	19mo_CR.day.2h	NA	13.4001	8.64648	0.596663	1	0.0319221	2.87729	0.33277
ENSMUSG00000024397.14_Aif1	19mo_CR.night.12h	NA	24.9077	1.90795	0.462625	1	0.832107	1.1387	0.596817
ENSMUSG00000024397.14_Aif1	19mo_CR.night.2h	NA	4.49	4.24311	0.83539	0.368481	0.509137	1.95136	0.45989
ENSMUSG00000024397.14_Aif1	19mo_CR.spread	NA	16.606	2.23594	0.45316	1	1	1.29215	0.577899
ENSMUSG00000048938.12_Nr1h5	19mo_CR.spread	NA	10.1977	1.38172	0.76278	1	1	2.40616	1.74143	49.9946	0.440293	0.0961399	2.44187e-05	NS	AL
ENSMUSG00000048938.12_Nr1h5	06mo_AL	NA	6.7481	1.36651	0.3583	1	1	2.59898	1.90191		0.297653	0.105784	0.0216679	NS	CR.day.12h
ENSMUSG00000048938.12_Nr1h5	06mo_CR.day.12h	NA	11.5445	1.58644	0.0199328	0.0855921	0.191654	1.58136	0.996797		0.674932	0.108969	1.36343e-08	UP	CR.day.2h
ENSMUSG00000048938.12_Nr1h5	06mo_CR.day.2h	NA	14.229	1.89632	0.0539868	0.173877	0.351772	2.01458	1.06236		0.844129	0.107706	5.11303e-13	UP	CR.night.12h
ENSMUSG00000048938.12_Nr1h5	06mo_CR.night.12h	NA	9.6865	1.61755	0.565677	1	1	1.53655	0.949924		0.666465	0.106037	1.78341e-08	UP	CR.night.2h
ENSMUSG00000048938.12_Nr1h5	06mo_CR.night.2h	NA	0.0481	1.95057	0.761168	1	0.856856	2.06471	1.05852		0.602439	0.10489	2.60935e-07	UP	CR.spread
ENSMUSG00000048938.12_Nr1h5	06mo_CR.spread	NA	12.0714	1.50495	0.267056	1	0.842013	1.6341	1.08582
ENSMUSG00000048938.12_Nr1h5	19mo_AL	NA	21.9088	1.26956	0.626383	1	1	3.23377	2.54715
ENSMUSG00000048938.12_Nr1h5	19mo_CR.day.12h	NA	13.6046	1.92867	0.0415057	0.150351	0.501936	2.57858	1.33698
ENSMUSG00000048938.12_Nr1h5	19mo_CR.day.2h	NA	12.4721	1.7247	0.997869	1	1	2.48129	1.43868
ENSMUSG00000048938.12_Nr1h5	19mo_CR.night.12h	NA	13.2085	1.48467	0.0451216	1	0.33541	2.88259	1.94157
ENSMUSG00000048938.12_Nr1h5	19mo_CR.night.2h	NA	7.1495	1.93937	0.261857	0.513781	0.335039	2.97516	1.53409
ENSMUSG00000048938.12_Nr1h5	19mo_CR.spread	NA	10.1977	1.38172	0.76278	1	1	2.40616	1.74143
										Aging change in gene expression between 6 and 19 months for AL or each CR group
GeneID	Group	Cycling?	Phase	Daily Fold Change	ARS_BH.Q	JTK_BH.Q	Rain_BH.Q	max_mean	min_mean	baseMean	log2FoldChange	lfcSE	padj	Differentially expressed?	Group
ENSMUSG00000021611.9_Tert	06mo_AL	NA	9.2099	2.18197	0.0485928	0.338818	0.0101172	1.72137	0.788906	38.4793	-0.662488	0.145275	2.65674e-05	DOWN	AL
ENSMUSG00000021611.9_Tert	06mo_CR.day.12h	TRUE	0.2173	2.4521	0.0468045	0.017604	0.0392696	1.10102	0.449011		-0.466328	0.150408	0.010549	NS	CR.day.12h
ENSMUSG00000021611.9_Tert	06mo_CR.day.2h	NA	2.4377	2.54006	0.499596	1	0.537058	1.21575	0.478632		-0.342856	0.152625	0.0537038	NS	CR.day.2h
ENSMUSG00000021611.9_Tert	06mo_CR.night.12h	NA	11.7684	1.47516	0.163502	0.265494	0.164304	0.883882	0.599179		-0.0691128	0.151107	0.745298	NS	CR.night.12h
ENSMUSG00000021611.9_Tert	06mo_CR.night.2h	NA	10.706	1.74319	0.601695	1	0.856856	0.855697	0.490881		-0.139207	0.152289	0.527152	NS	CR.night.2h
ENSMUSG00000021611.9_Tert	06mo_CR.spread	NA	4.6224	2.04282	0.175955	0.417938	0.0513096	1.03858	0.508408		-0.510851	0.151414	0.00393432	NS	CR.spread
ENSMUSG00000021611.9_Tert	19mo_AL	NA	9.467	2.34392	0.0551907	0.124815	0.0601427	0.867337	0.370037
ENSMUSG00000021611.9_Tert	19mo_CR.day.12h	NA	4.6015	2.29043	0.0702749	0.423145	0.0187618	0.919038	0.401252
ENSMUSG00000021611.9_Tert	19mo_CR.day.2h	NA	1.0868	2.58517	0.204336	0.41098	0.0523972	0.721858	0.27923
ENSMUSG00000021611.9_Tert	19mo_CR.night.12h	NA	12.9166	2.99798	0.0158681	0.0300653	0.0736434	1.09227	0.364336
ENSMUSG00000021611.9_Tert	19mo_CR.night.2h	NA	8.7581	1.54175	0.242017	1	0.217057	0.774896	0.502608
ENSMUSG00000021611.9_Tert	19mo_CR.spread	NA	2.6558	2.49827	0.162086	1	0.78494	0.759823	0.30414
ENSMUSG00000054191.8_Klf1	06mo_AL	TRUE	8.2831	2.93742	0.0173139	0.00173455	0.0158491	2.72224	0.926746	15.5298	-1.03897	0.228639	2.85172e-05	DOWN	AL
ENSMUSG00000054191.8_Klf1	06mo_CR.day.12h	TRUE	24.5335	4.77101	0.0137058	0.0152056	0.00492023	1.62189	0.339947		-0.186256	0.233454	0.582351	NS	CR.day.12h
ENSMUSG00000054191.8_Klf1	06mo_CR.day.2h	NA	0.0157	4.1579	0.201493	0.495178	0.145513	1.97395	0.474748		-0.268113	0.235114	0.360586	NS	CR.day.2h
ENSMUSG00000054191.8_Klf1	06mo_CR.night.12h	TRUE	12.3237	4.06923	0.0177248	0.0371167	0.0113721	2.80626	0.68963		-0.248369	0.229282	0.40204	NS	CR.night.12h
ENSMUSG00000054191.8_Klf1	06mo_CR.night.2h	NA	7.1731	5.20308	0.0893973	0.142549	0.173812	1.93909	0.372681		-0.0624297	0.235329	0.874955	NS	CR.night.2h
ENSMUSG00000054191.8_Klf1	06mo_CR.spread	NA	21.1831	1.90819	0.979659	1	1	1.39508	0.731102		-0.425911	0.234184	0.150835	NS	CR.spread
ENSMUSG00000054191.8_Klf1	19mo_AL	TRUE	10.0254	5.35852	0.0179754	0.00203046	0.0115258	1.21329	0.226422
ENSMUSG00000054191.8_Klf1	19mo_CR.day.12h	NA	23.6515	2.18943	0.23343	1	0.484303	1.30616	0.596574
ENSMUSG00000054191.8_Klf1	19mo_CR.day.2h	NA	21.6379	3.78184	0.103788	0.368704	0.123063	1.49812	0.396136
ENSMUSG00000054191.8_Klf1	19mo_CR.night.12h	TRUE	11.7428	5.33687	0.0390883	0.034953	0.001193	3.03019	0.567783
ENSMUSG00000054191.8_Klf1	19mo_CR.night.2h	TRUE	9.853	4.23435	0.0263292	0.0476426	0.00164996	1.78115	0.420644
ENSMUSG00000054191.8_Klf1	19mo_CR.spread	NA	4.4842	1.59568	0.788113	1	1	1.02065	0.639632
										Aging change in gene expression between 6 and 19 months for AL or each CR group
GeneID	Group	Cycling?	Phase	Daily Fold Change	ARS_BH.Q	JTK_BH.Q	Rain_BH.Q	max_mean	min_mean	baseMean	log2FoldChange	lfcSE	padj	Differentially expressed?	Group
ENSMUSG00000000078.7_Klf6	06mo_AL	NA	2.262	1.72611	0.111282	0.00249633	0.184997	2.33891	1.35501	105.552	1.46511	0.180566	1.63202e-14	UP	AL
ENSMUSG00000000078.7_Klf6	06mo_CR.day.12h	NA	19.8793	2.59892	0.12862	0.0431065	0.0243866	3.24939	1.25028		0.224733	0.18218	0.368154	NS	CR.day.12h
ENSMUSG00000000078.7_Klf6	06mo_CR.day.2h	NA	19.4311	2.66412	0.476194	1	0.253652	4.34995	1.63279		0.217028	0.182569	0.338578	NS	CR.day.2h
ENSMUSG00000000078.7_Klf6	06mo_CR.night.12h	NA	0.6532	2.06858	0.213451	0.0500296	0.0603741	2.62854	1.2707		0.225877	0.183448	0.33454	NS	CR.night.12h
ENSMUSG00000000078.7_Klf6	06mo_CR.night.2h	NA	8.1231	5.17192	0.302541	0.85796	0.276173	7.55987	1.46171		-0.353323	0.181425	0.127525	NS	CR.night.2h
ENSMUSG00000000078.7_Klf6	06mo_CR.spread	NA	1.1982	1.71769	0.149371	0.0696907	0.138659	2.53722	1.47712		0.384642	0.18231	0.0891545	NS	CR.spread
ENSMUSG00000000078.7_Klf6	19mo_AL	NA	4.3378	2.97295	0.192189	1	0.107408	7.06543	2.37657
ENSMUSG00000000078.7_Klf6	19mo_CR.day.12h	NA	20.575	3.59213	0.139765	1	0.0590184	5.74374	1.59898
ENSMUSG00000000078.7_Klf6	19mo_CR.day.2h	NA	11.5932	3.0838	0.344306	1	0.0776702	4.60576	1.49354
ENSMUSG00000000078.7_Klf6	19mo_CR.night.12h	NA	3.4313	2.58239	0.130932	0.0300653	0.0451389	3.63399	1.40722
ENSMUSG00000000078.7_Klf6	19mo_CR.night.2h	NA	3.9708	5.07558	0.710869	0.700553	0.217057	7.2686	1.43207
ENSMUSG00000000078.7_Klf6	19mo_CR.spread	NA	11.5788	2.26361	0.673352	1	1	3.5309	1.55985
ENSMUSG00000032271.13_Nnmt	06mo_AL	NA	10.4719	1.91419	0.0241871	0.0826406	0.00773622	31.3152	16.3595	317.405	-0.923535	0.211258	5.83452e-05	DOWN	AL
ENSMUSG00000032271.13_Nnmt	06mo_CR.day.12h	NA	21.1199	3.13932	0.680301	0.462608	0.307399	43.4504	13.8407		-0.698032	0.211116	0.00604017	DOWN	CR.day.12h
ENSMUSG00000032271.13_Nnmt	06mo_CR.day.2h	NA	21.0725	2.25961	0.0801154	0.805623	0.0873821	33.9274	15.0147		-0.813948	0.21136	0.000557007	DOWN	CR.day.2h
ENSMUSG00000032271.13_Nnmt	06mo_CR.night.12h	NA	16.887	2.25686	0.509141	1	0.873904	37.184	16.476		-0.373535	0.211073	0.146651	NS	CR.night.12h
ENSMUSG00000032271.13_Nnmt	06mo_CR.night.2h	NA	14.9863	3.35711	0.367715	0.280723	0.856856	52.752	15.7135		-0.801972	0.211065	0.0010963	DOWN	CR.night.2h
ENSMUSG00000032271.13_Nnmt	06mo_CR.spread	NA	18.7201	1.70468	0.0700299	0.417938	0.0188752	35.6563	20.9167		-0.90152	0.211104	0.00018879	DOWN	CR.spread
ENSMUSG00000032271.13_Nnmt	19mo_AL	NA	14.7337	3.03756	0.0844707	0.364272	0.0366953	19.9178	6.55717
ENSMUSG00000032271.13_Nnmt	19mo_CR.day.12h	NA	20.8905	2.91407	0.831138	1	1	28.98	9.94483
ENSMUSG00000032271.13_Nnmt	19mo_CR.day.2h	NA	22.1175	2.4321	0.453689	1	1	19.4912	8.01413
ENSMUSG00000032271.13_Nnmt	19mo_CR.night.12h	TRUE	15.2487	5.33552	0.0437234	0.0257621	0.00292641	40.557	7.60131
ENSMUSG00000032271.13_Nnmt	19mo_CR.night.2h	TRUE	15.2768	6.71382	0.0454994	0.00118028	0.00503951	34.3813	5.12097
ENSMUSG00000032271.13_Nnmt	19mo_CR.spread	NA	12.2947	2.24179	0.77383	1	1	21.4056	9.54847
										Aging change in gene expression between 6 and 19 months for AL or each CR group
GeneID	Group	Cycling?	Phase	Daily Fold Change	ARS_BH.Q	JTK_BH.Q	Rain_BH.Q	max_mean	min_mean	baseMean	log2FoldChange	lfcSE	padj	Differentially expressed?	Group
ENSMUSG00000029084.5_Cd38	06mo_AL	NA	21.8533	1.51697	0.0300285	1	0.0192606	2.65047	1.74721	69.5239	0.429032	0.104442	0.000166309	NS	AL
ENSMUSG00000029084.5_Cd38	06mo_CR.day.12h	NA	18.3101	1.71014	0.50462	1	0.496192	2.47092	1.44486		-0.443286	0.10967	0.000620412	NS	CR.day.12h
ENSMUSG00000029084.5_Cd38	06mo_CR.day.2h	NA	8.7618	1.55826	0.253351	1	1	2.11923	1.36		0.0359417	0.111432	0.817285	NS	CR.day.2h
ENSMUSG00000029084.5_Cd38	06mo_CR.night.12h	NA	3.3879	1.75867	0.866593	1	1	2.55821	1.45463		-0.303375	0.110489	0.0181224	NS	CR.night.12h
ENSMUSG00000029084.5_Cd38	06mo_CR.night.2h	NA	19.7498	1.74499	0.710922	1	1	2.77756	1.59173		-0.236788	0.109257	0.0843634	NS	CR.night.2h
ENSMUSG00000029084.5_Cd38	06mo_CR.spread	NA	16.2305	1.22458	0.463595	1	0.947008	2.3908	1.95234		-0.588439	0.109006	1.4698e-06	DOWN	CR.spread
ENSMUSG00000029084.5_Cd38	19mo_AL	NA	3.2568	2.12401	0.0658019	0.0428279	0.00889977	3.6533	1.72
ENSMUSG00000029084.5_Cd38	19mo_CR.day.12h	NA	0.7106	1.89733	0.00831317	0.270083	0.111068	2.13441	1.12495
ENSMUSG00000029084.5_Cd38	19mo_CR.day.2h	NA	10.8304	2.83632	0.854212	1	1	2.70783	0.954699
ENSMUSG00000029084.5_Cd38	19mo_CR.night.12h	NA	0.7968	2.48142	0.187613	0.202589	0.519242	2.48872	1.00294
ENSMUSG00000029084.5_Cd38	19mo_CR.night.2h	NA	19.5634	2.073	0.752386	1	0.758557	2.52715	1.21907
ENSMUSG00000029084.5_Cd38	19mo_CR.spread	NA	23.7905	1.74232	0.671047	1	0.86256	2.08924	1.19912
ENSMUSG00000026628.13_Atf3	06mo_AL	NA	17.6615	3.77792	0.0440895	0.338818	0.00509414	0.966266	0.255766	14.9407	1.27945	0.336456	0.000527395	UP	AL
ENSMUSG00000026628.13_Atf3	06mo_CR.day.12h	NA	9.2568	3.75635	0.610237	1	0.191654	0.803903	0.214012		0.895347	0.345042	0.0354209	UP	CR.day.12h
ENSMUSG00000026628.13_Atf3	06mo_CR.day.2h	NA	3.267	10.9692	0.962976	1	0.552593	1.56151	0.142354		0.403559	0.34335	0.344753	NS	CR.day.2h
ENSMUSG00000026628.13_Atf3	06mo_CR.night.12h	NA	11.3214	2.44717	0.974448	1	1	0.440678	0.180076		0.895741	0.361496	0.0347474	UP	CR.night.12h
ENSMUSG00000026628.13_Atf3	06mo_CR.night.2h	NA	10.4602	22.4596	0.511124	1	1	4.13572	0.18414		-0.817922	0.339571	0.0510333	NS	CR.night.2h
ENSMUSG00000026628.13_Atf3	06mo_CR.spread	NA	6.5917	3.06353	0.639455	1	0.947008	0.617159	0.201453		1.07056	0.346441	0.00900307	UP	CR.spread
ENSMUSG00000026628.13_Atf3	19mo_AL	NA	5.7038	1.84759	0.986754	1	1	1.64942	0.892743
ENSMUSG00000026628.13_Atf3	19mo_CR.day.12h	NA	23.5537	7.14853	0.733693	1	0.501936	2.83634	0.396773
ENSMUSG00000026628.13_Atf3	19mo_CR.day.2h	NA	6.471	17.6644	0.610448	1	0.190611	2.80969	0.159059
ENSMUSG00000026628.13_Atf3	19mo_CR.night.12h	NA	21.9319	5.315	0.57391	0.678071	0.832107	1.05081	0.197707
ENSMUSG00000026628.13_Atf3	19mo_CR.night.2h	NA	11.6942	31.4541	0.988343	0.368481	0.509137	3.32976	0.105861
ENSMUSG00000026628.13_Atf3	19mo_CR.spread	NA	9.2913	4.69842	0.14242	1	0.169238	1.67233	0.355934
										Aging change in gene expression between 6 and 19 months for AL or each CR group
GeneID	Group	Cycling?	Phase	Daily Fold Change	ARS_BH.Q	JTK_BH.Q	Rain_BH.Q	max_mean	min_mean	baseMean	log2FoldChange	lfcSE	padj	Differentially expressed?	Group
ENSMUSG00000026104.14_Stat1	06mo_AL	NA	1.3857	1.47355	0.0477536	0.731068	0.0635717	10.6167	7.20482	491.341	0.632284	0.187209	0.00225236	UP	AL
ENSMUSG00000026104.14_Stat1	06mo_CR.day.12h	NA	5.242	2.02048	0.408586	0.571685	0.732529	6.07358	3.00601		0.962341	0.187926	9.92419e-06	UP	CR.day.12h
ENSMUSG00000026104.14_Stat1	06mo_CR.day.2h	TRUE	7.3635	3.32138	0.032242	0.0230519	0.00472262	10.2343	3.08134		0.879929	0.187928	2.20467e-05	UP	CR.day.2h
ENSMUSG00000026104.14_Stat1	06mo_CR.night.12h	NA	0.8098	1.97651	0.239441	0.0141583	0.395399	6.7902	3.43545		0.597723	0.188127	0.00560758	UP	CR.night.12h
ENSMUSG00000026104.14_Stat1	06mo_CR.night.2h	NA	20.2741	2.72682	0.00544091	0.00470767	0.102746	9.88129	3.62374		0.0315257	0.187822	0.922114	NS	CR.night.2h
ENSMUSG00000026104.14_Stat1	06mo_CR.spread	TRUE	4.9522	2.05444	0.0447498	0.0111375	0.0021739	6.67266	3.24793		0.715048	0.187878	0.000988219	UP	CR.spread
ENSMUSG00000026104.14_Stat1	19mo_AL	NA	6.4098	2.56523	0.33795	1	0.107408	22.4496	8.7515
ENSMUSG00000026104.14_Stat1	19mo_CR.day.12h	NA	5.4586	3.64891	0.471633	1	1	17.0775	4.68018
ENSMUSG00000026104.14_Stat1	19mo_CR.day.2h	NA	11.6585	8.16897	0.25664	1	0.0523972	22.6248	2.7696
ENSMUSG00000026104.14_Stat1	19mo_CR.night.12h	NA	23.025	2.13002	0.170977	1	0.0736434	10.1179	4.75015
ENSMUSG00000026104.14_Stat1	19mo_CR.night.2h	NA	17.0345	3.70762	0.571589	1	0.2393	15.5907	4.20505
ENSMUSG00000026104.14_Stat1	19mo_CR.spread	NA	19.4137	2.04728	0.471055	1	1	11.097	5.42035
ENSMUSG00000038754.4_Elovl3	06mo_AL	TRUE	22.9282	20.3378	0.00208185	5.04e-06	0.00064359	280.679	13.8009	419.105	-1.49251	0.549569	0.0154707	DOWN	AL
ENSMUSG00000038754.4_Elovl3	06mo_CR.day.12h	NA	16.6515	65.7547	0.101168	0.298845	0.114952	47.602	0.723932		-0.160804	0.550064	0.856456	NS	CR.day.12h
ENSMUSG00000038754.4_Elovl3	06mo_CR.day.2h	NA	20.4819	39.0302	0.148759	1	1	35.3401	0.905455		1.1046	0.550262	0.0878873	NS	CR.day.2h
ENSMUSG00000038754.4_Elovl3	06mo_CR.night.12h	NA	23.2771	37.2942	0.279148	1	0.288544	48.5002	1.30047		0.450639	0.550094	0.539424	NS	CR.night.12h
ENSMUSG00000038754.4_Elovl3	06mo_CR.night.2h	NA	22.8241	80.4019	0.466251	0.388123	0.157289	43.7541	0.544192		2.39398	0.5509	0.000153701	UP	CR.night.2h
ENSMUSG00000038754.4_Elovl3	06mo_CR.spread	NA	15.4848	30.8712	0.595255	1	0.701194	9.99111	0.323639		3.73892	0.552043	8.33885e-10	UP	CR.spread
ENSMUSG00000038754.4_Elovl3	19mo_AL	NA	22.9338	15.0001	0.0894876	0.0275781	0.0174917	84.8306	5.65536
ENSMUSG00000038754.4_Elovl3	19mo_CR.day.12h	NA	16.1584	25.3017	0.284091	0.472248	0.656964	50.7477	2.00571
ENSMUSG00000038754.4_Elovl3	19mo_CR.day.2h	NA	14.428	41.6141	0.408724	1	0.41776	48.8344	1.1735
ENSMUSG00000038754.4_Elovl3	19mo_CR.night.12h	NA	1.2996	14.807	0.0550167	0.504858	0.00783904	59.4734	4.01658
ENSMUSG00000038754.4_Elovl3	19mo_CR.night.2h	NA	0.1258	53.1031	0.143552	0.0476426	0.0769538	145.863	2.74679
ENSMUSG00000038754.4_Elovl3	19mo_CR.spread	NA	21.6311	16.2345	0.1462	0.0921687	0.0420741	127.402	7.84764
										Aging change in gene expression between 6 and 19 months for AL or each CR group
GeneID	Group	Cycling?	Phase	Daily Fold Change	ARS_BH.Q	JTK_BH.Q	Rain_BH.Q	max_mean	min_mean	baseMean	log2FoldChange	lfcSE	padj	Differentially expressed?	Group
ENSMUSG00000026691.10_Fmo3	06mo_AL	NA	15.3575	377.253	0.664142	1	0.303526	7.52916	0.0199579	618.271	-1.74344	0.665248	0.0197986	DOWN	AL
ENSMUSG00000026691.10_Fmo3	06mo_CR.day.12h	NA	5.2597	5.37675	0.102068	1	1	44.075	8.19733		-1.88775	0.639071	0.015449	DOWN	CR.day.12h
ENSMUSG00000026691.10_Fmo3	06mo_CR.day.2h	NA	11.1446	7.68615	0.274198	0.665269	0.145513	81.1166	10.5536		-0.593511	0.638902	0.465148	NS	CR.day.2h
ENSMUSG00000026691.10_Fmo3	06mo_CR.night.12h	NA	16.7011	16.0283	0.0672483	0.819716	0.0206747	94.9522	5.92403		-2.58934	0.639188	0.000309986	DOWN	CR.night.12h
ENSMUSG00000026691.10_Fmo3	06mo_CR.night.2h	NA	12.9336	16.0171	0.120563	0.0581749	0.173812	157.673	9.844		-2.05417	0.638848	0.00674742	DOWN	CR.night.2h
ENSMUSG00000026691.10_Fmo3	06mo_CR.spread	NA	15.4531	6.54021	0.329763	1	0.0513096	120.044	18.3547		-7.09788	0.646844	1.20093e-24	DOWN	CR.spread
ENSMUSG00000026691.10_Fmo3	19mo_AL	NA	16.2447	55530.9	0.128394	0.282388	0.0334436	0.555309	0
ENSMUSG00000026691.10_Fmo3	19mo_CR.day.12h	NA	12.8898	262.21	0.558446	1	1	38.1113	0.145346
ENSMUSG00000026691.10_Fmo3	19mo_CR.day.2h	NA	1.0127	219.547	0.872414	1	1	51.6354	0.23519
ENSMUSG00000026691.10_Fmo3	19mo_CR.night.12h	NA	15.3964	416.168	0.555134	1	0.33541	75.2042	0.180706
ENSMUSG00000026691.10_Fmo3	19mo_CR.night.2h	NA	14.2682	284.263	0.188615	1	0.335039	56.1878	0.197662
ENSMUSG00000026691.10_Fmo3	19mo_CR.spread	NA	8.5499	104.322	0.483371	0.998494	0.59079	1.99264	0.0191008
ENSMUSG00000054428.12_Atpif1	06mo_AL	NA	8.1606	1.52474	0.0954881	1	0.184997	10.705	7.02085	126.7	0.810083	0.100805	2.97502e-14	UP	AL
ENSMUSG00000054428.12_Atpif1	06mo_CR.day.12h	NA	23.3501	1.66753	0.0169995	0.161984	0.0189516	10.2252	6.13194		0.338594	0.103049	0.00638086	NS	CR.day.12h
ENSMUSG00000054428.12_Atpif1	06mo_CR.day.2h	NA	0.9006	1.5008	0.202088	1	1	8.65364	5.76602		0.355098	0.105389	0.00274169	NS	CR.day.2h
ENSMUSG00000054428.12_Atpif1	06mo_CR.night.12h	NA	5.3173	1.9948	0.625364	0.673365	0.784329	10.3479	5.18743		0.615325	0.104337	7.9475e-08	UP	CR.night.12h
ENSMUSG00000054428.12_Atpif1	06mo_CR.night.2h	NA	9.2439	1.47141	0.826599	0.781708	1	7.79851	5.30002		0.448396	0.105494	0.000221859	NS	CR.night.2h
ENSMUSG00000054428.12_Atpif1	06mo_CR.spread	NA	5.9995	1.43999	0.606815	1	0.701194	10.1742	7.06548		0.246599	0.102773	0.0492433	NS	CR.spread
ENSMUSG00000054428.12_Atpif1	19mo_AL	NA	10.6458	1.46706	0.010845	0.204378	0.0174917	17.9146	12.2113
ENSMUSG00000054428.12_Atpif1	19mo_CR.day.12h	NA	24.7663	1.78366	0.58917	1	1	16.1033	9.0282
ENSMUSG00000054428.12_Atpif1	19mo_CR.day.2h	NA	11.6015	1.92396	0.237569	1	0.123063	12.2294	6.35639
ENSMUSG00000054428.12_Atpif1	19mo_CR.night.12h	NA	14.9217	1.71304	0.0343968	0.828701	0.33541	14.3981	8.40501
ENSMUSG00000054428.12_Atpif1	19mo_CR.night.2h	NA	6.6854	1.70473	0.689076	1	1	12.3981	7.27276
ENSMUSG00000054428.12_Atpif1	19mo_CR.spread	NA	10.6802	1.27193	0.354811	1	0.39393	12.2754	9.65096
										Aging change in gene expression between 6 and 19 months for AL or each CR group
GeneID	Group	Cycling?	Phase	Daily Fold Change	ARS_BH.Q	JTK_BH.Q	Rain_BH.Q	max_mean	min_mean	baseMean	log2FoldChange	lfcSE	padj	Differentially expressed?	Group
ENSMUSG00000018868.3_Pnpla5	06mo_AL	NA	22.6045	2.95938	0.0176162	0.109428	0.0101172	2.15703	0.72888	9.91732	-0.966259	0.432603	0.0498414	DOWN	AL
ENSMUSG00000018868.3_Pnpla5	06mo_CR.day.12h	NA	11.8686	19.5648	0.0374429	0.0309044	0.111845	1.35488	0.0692513		-0.980713	0.446157	0.0813363	NS	CR.day.12h
ENSMUSG00000018868.3_Pnpla5	06mo_CR.day.2h	TRUE	9.4223	149371	0.0464261	0.00966311	0.00576911	1.49371	0		-1.28754	0.469427	0.0164711	DOWN	CR.day.2h
ENSMUSG00000018868.3_Pnpla5	06mo_CR.night.12h	TRUE	24.4168	10.2038	0.0190823	0.00246647	0.0206747	1.15238	0.112936		-0.442021	0.446198	0.448089	NS	CR.night.12h
ENSMUSG00000018868.3_Pnpla5	06mo_CR.night.2h	TRUE	20.0814	22.0421	0.0379786	0.0256466	0.0320781	1.97052	0.0893978		-0.576245	0.440786	0.337402	NS	CR.night.2h
ENSMUSG00000018868.3_Pnpla5	06mo_CR.spread	NA	8.5433	4.6834	0.368172	0.113547	1	1.33991	0.286098		-1.22125	0.447532	0.0229747	DOWN	CR.spread
ENSMUSG00000018868.3_Pnpla5	19mo_AL	NA	22.534	5.35191	0.0424421	0.141817	0.0208976	1.18589	0.221582
ENSMUSG00000018868.3_Pnpla5	19mo_CR.day.12h	TRUE	13.0787	62.5035	0.00831317	0.00475924	0.00490834	0.781289	0.0124999
ENSMUSG00000018868.3_Pnpla5	19mo_CR.day.2h	NA	7.1722	39.4579	0.125183	1	0.190611	0.54838	0.0138978
ENSMUSG00000018868.3_Pnpla5	19mo_CR.night.12h	NA	3.558	5.48313	0.0685872	1	0.0780245	0.97547	0.177904
ENSMUSG00000018868.3_Pnpla5	19mo_CR.night.2h	TRUE	22.1087	46.9912	0.0231495	0.0256093	0.00316271	1.40146	0.0298239
ENSMUSG00000018868.3_Pnpla5	19mo_CR.spread	NA	19.546	5.37686	0.896839	1	1	0.616815	0.114717
ENSMUSG00000031765.8_Mt1	06mo_AL	NA	12.0635	9.8725	0.0409656	0.161292	0.00509414	16.2688	1.64789	208.522	0.870469	0.397548	0.0550046	NS	AL
ENSMUSG00000031765.8_Mt1	06mo_CR.day.12h	NA	23.2581	27.7025	0.112949	0.0273949	0.0129217	113.725	4.10522		-1.30114	0.396302	0.00641932	DOWN	CR.day.12h
ENSMUSG00000031765.8_Mt1	06mo_CR.day.2h	TRUE	22.1154	15.3771	0.0418708	0.0127368	0.0109481	111.823	7.27208		-2.17369	0.397021	5.81602e-07	DOWN	CR.day.2h
ENSMUSG00000031765.8_Mt1	06mo_CR.night.12h	NA	9.7768	8.11538	0.435625	1	0.599586	73.6358	9.0736		-1.65487	0.396555	0.000195701	DOWN	CR.night.12h
ENSMUSG00000031765.8_Mt1	06mo_CR.night.2h	NA	9.9795	7.34017	0.127477	0.180537	0.276173	50.5872	6.89182		-1.86348	0.397162	3.85256e-05	DOWN	CR.night.2h
ENSMUSG00000031765.8_Mt1	06mo_CR.spread	NA	21.7895	8.70784	0.48846	1	0.338301	38.9312	4.47082		-1.9952	0.39928	9.43392e-06	DOWN	CR.spread
ENSMUSG00000031765.8_Mt1	19mo_AL	NA	9.4695	5.20637	0.3453	1	0.107408	26.9583	5.17795
ENSMUSG00000031765.8_Mt1	19mo_CR.day.12h	NA	21.7025	57.4217	0.419345	0.865214	0.484303	108.238	1.88497
ENSMUSG00000031765.8_Mt1	19mo_CR.day.2h	NA	21.568	16.7199	0.371801	1	0.0776702	35.1547	2.10257
ENSMUSG00000031765.8_Mt1	19mo_CR.night.12h	TRUE	11.066	10.7287	0.0172727	0.00651247	0.00292641	24.7487	2.30678
ENSMUSG00000031765.8_Mt1	19mo_CR.night.2h	NA	10.9719	5.89581	0.139756	0.161735	0.217057	10.4606	1.77424
ENSMUSG00000031765.8_Mt1	19mo_CR.spread	NA	12.7743	2.60544	0.715012	1	1	4.81845	1.84938
										Aging change in gene expression between 6 and 19 months for AL or each CR group
GeneID	Group	Cycling?	Phase	Daily Fold Change	ARS_BH.Q	JTK_BH.Q	Rain_BH.Q	max_mean	min_mean	baseMean	log2FoldChange	lfcSE	padj	Differentially expressed?	Group
ENSMUSG00000028654.13_Mycl	06mo_AL	NA	17.1065	1.97925	0.152317	0.142229	0.0582408	2.80668	1.41806	67.926	-0.0408516	0.135102	0.820617	NS	AL
ENSMUSG00000028654.13_Mycl	06mo_CR.day.12h	NA	16.9962	2.25872	0.0246072	0.0650331	0.0677818	3.23909	1.43404		-0.962605	0.137895	6.22859e-10	DOWN	CR.day.12h
ENSMUSG00000028654.13_Mycl	06mo_CR.day.2h	NA	18.6234	2.01109	0.0628125	0.139276	0.145513	4.24292	2.10976		-1.1336	0.13739	2.33981e-14	DOWN	CR.day.2h
ENSMUSG00000028654.13_Mycl	06mo_CR.night.12h	NA	17.1136	2.67897	0.0727491	0.0500296	0.00846329	3.31749	1.23834		-0.698211	0.1391	5.83893e-06	DOWN	CR.night.12h
ENSMUSG00000028654.13_Mycl	06mo_CR.night.2h	NA	16.8568	1.46973	0.101562	1	0.4259	2.29402	1.56084		-0.706366	0.139075	7.43757e-06	DOWN	CR.night.2h
ENSMUSG00000028654.13_Mycl	06mo_CR.spread	NA	17.1005	4.16273	0.203107	0.101099	0.0318493	4.09141	0.982866		-0.953438	0.138387	4.12022e-10	DOWN	CR.spread
ENSMUSG00000028654.13_Mycl	19mo_AL	NA	0.2655	1.82953	0.011813	0.456672	0.0174917	2.35488	1.28715
ENSMUSG00000028654.13_Mycl	19mo_CR.day.12h	NA	17.5511	1.67635	0.0373743	0.303134	0.111068	1.53601	0.916279
ENSMUSG00000028654.13_Mycl	19mo_CR.day.2h	NA	18.7311	2.97371	0.399664	0.921879	0.288695	1.73416	0.583163
ENSMUSG00000028654.13_Mycl	19mo_CR.night.12h	NA	16.3096	2.9214	0.297349	1	1	2.32122	0.794559
ENSMUSG00000028654.13_Mycl	19mo_CR.night.2h	NA	12.2555	2.04408	0.641985	0.631403	0.758557	1.57504	0.770536
ENSMUSG00000028654.13_Mycl	19mo_CR.spread	NA	14.4837	2.04175	0.47682	1	0.78494	1.57696	0.772358
ENSMUSG00000022346.15_Myc	06mo_AL	NA	14.995	8.70438	0.376446	1	0.898541	4.17818	0.480009	33.5176	0.241841	0.340598	0.574153	NS	AL
ENSMUSG00000022346.15_Myc	06mo_CR.day.12h	NA	23.4579	11.6579	0.443994	1	1	3.11598	0.267283		0.414358	0.345188	0.38309	NS	CR.day.12h
ENSMUSG00000022346.15_Myc	06mo_CR.day.2h	NA	21.6175	13.0836	0.192691	1	0.526227	3.41502	0.261016		0.642076	0.345334	0.116754	NS	CR.day.2h
ENSMUSG00000022346.15_Myc	06mo_CR.night.12h	NA	13.2507	9.62982	0.258673	1	0.395399	3.31123	0.343851		0.404887	0.347604	0.364137	NS	CR.night.12h
ENSMUSG00000022346.15_Myc	06mo_CR.night.2h	NA	9.1313	11.8233	0.394689	1	0.219576	5.75763	0.486974		-0.276657	0.342622	0.582601	NS	CR.night.2h
ENSMUSG00000022346.15_Myc	06mo_CR.spread	NA	12.2728	5.19666	0.366666	1	1	1.64603	0.316747		0.712816	0.347172	0.0993642	NS	CR.spread
ENSMUSG00000022346.15_Myc	19mo_AL	NA	10.5236	3.8559	0.416365	1	0.460951	3.30535	0.857219
ENSMUSG00000022346.15_Myc	19mo_CR.day.12h	NA	21.7793	9.23514	0.624672	1	1	3.73805	0.404764
ENSMUSG00000022346.15_Myc	19mo_CR.day.2h	NA	8.1254	2.95415	0.311636	1	0.897649	2.31774	0.784572
ENSMUSG00000022346.15_Myc	19mo_CR.night.12h	NA	11.2282	10.345	0.494991	0.0539949	0.114206	4.98557	0.481931
ENSMUSG00000022346.15_Myc	19mo_CR.night.2h	NA	6.2978	10.5573	0.576774	1	1	4.213	0.399062
ENSMUSG00000022346.15_Myc	19mo_CR.spread	NA	10.5008	2.48054	0.354325	1	1	1.85436	0.747563
										Aging change in gene expression between 6 and 19 months for AL or each CR group
GeneID	Group	Cycling?	Phase	Daily Fold Change	ARS_BH.Q	JTK_BH.Q	Rain_BH.Q	max_mean	min_mean	baseMean	log2FoldChange	lfcSE	padj	Differentially expressed?	Group
ENSMUSG00000022556.9_Hsf1	06mo_AL	NA	19.5659	1.32916	0.219444	0.731068	0.652035	6.59597	4.9625	87.5719	-0.352735	0.0707231	3.87652e-06	NS	AL
ENSMUSG00000022556.9_Hsf1	06mo_CR.day.12h	NA	26.2186	1.43027	0.687085	1	0.496192	4.72402	3.30288		-0.0932127	0.0755876	0.368346	NS	CR.day.12h
ENSMUSG00000022556.9_Hsf1	06mo_CR.day.2h	NA	8.694	1.54841	0.184706	0.665269	0.0921494	6.22328	4.01913		-0.234813	0.0762894	0.0065698	NS	CR.day.2h
ENSMUSG00000022556.9_Hsf1	06mo_CR.night.12h	NA	16.9761	1.41751	0.292302	0.819716	1	5.46742	3.85704		-0.128695	0.0754472	0.163958	NS	CR.night.12h
ENSMUSG00000022556.9_Hsf1	06mo_CR.night.2h	NA	17.556	1.39685	0.261654	1	0.649334	5.63196	4.03188		0.0189991	0.0754864	0.881831	NS	CR.night.2h
ENSMUSG00000022556.9_Hsf1	06mo_CR.spread	NA	21.0802	1.31081	0.165333	1	1	5.03417	3.84049		-0.00288336	0.074835	0.982581	NS	CR.spread
ENSMUSG00000022556.9_Hsf1	19mo_AL	NA	0.3217	1.38866	0.576026	1	1	5.28386	3.805
ENSMUSG00000022556.9_Hsf1	19mo_CR.day.12h	NA	18.0683	1.26884	0.758522	1	1	4.88282	3.84826
ENSMUSG00000022556.9_Hsf1	19mo_CR.day.2h	NA	9.0396	1.50379	0.348519	1	0.615883	4.67068	3.10593
ENSMUSG00000022556.9_Hsf1	19mo_CR.night.12h	NA	15.6416	1.54883	0.238131	1	1	5.92095	3.82286
ENSMUSG00000022556.9_Hsf1	19mo_CR.night.2h	NA	18.2947	1.52022	0.722112	1	1	5.49848	3.61691
ENSMUSG00000022556.9_Hsf1	19mo_CR.spread	NA	14.9851	1.42072	0.969532	1	1	5.00555	3.52325
ENSMUSG00000021109.13_Hif1a	06mo_AL	NA	13.1815	1.28649	0.260559	1	0.0582408	10.0087	7.77986	405.827	0.235593	0.0694334	0.00213966	NS	AL
ENSMUSG00000021109.13_Hif1a	06mo_CR.day.12h	NA	1.9212	1.54021	0.246067	0.207598	0.307399	7.44559	4.83413		0.183356	0.0707221	0.0355984	NS	CR.day.12h
ENSMUSG00000021109.13_Hif1a	06mo_CR.day.2h	NA	7.5862	1.37227	0.0995173	1	0.145513	7.03623	5.12745		0.30973	0.0715111	9.17596e-05	NS	CR.day.2h
ENSMUSG00000021109.13_Hif1a	06mo_CR.night.12h	NA	11.9465	1.98763	0.73676	0.981184	1	7.39561	3.72082		0.305475	0.0714819	0.000133231	NS	CR.night.12h
ENSMUSG00000021109.13_Hif1a	06mo_CR.night.2h	NA	12.5884	1.32857	0.218225	1	0.219576	7.72738	5.81629		0.124599	0.0709708	0.177485	NS	CR.night.2h
ENSMUSG00000021109.13_Hif1a	06mo_CR.spread	NA	5.2223	1.59946	0.357449	0.617206	0.172744	8.48806	5.30683		0.029963	0.0706548	0.785189	NS	CR.spread
ENSMUSG00000021109.13_Hif1a	19mo_AL	NA	7.4902	1.48409	0.0435128	0.141817	0.0366953	12.3817	8.34296
ENSMUSG00000021109.13_Hif1a	19mo_CR.day.12h	NA	25.443	1.96972	0.0113099	0.0621024	0.00339395	10.9771	5.57294
ENSMUSG00000021109.13_Hif1a	19mo_CR.day.2h	NA	2.8381	1.93819	0.459536	1	0.41776	9.07379	4.68157
ENSMUSG00000021109.13_Hif1a	19mo_CR.night.12h	NA	4.6089	1.84454	0.21084	0.361892	0.0736434	9.41171	5.10247
ENSMUSG00000021109.13_Hif1a	19mo_CR.night.2h	NA	5.2107	1.77379	0.566479	0.292278	0.681846	9.20218	5.18786
ENSMUSG00000021109.13_Hif1a	19mo_CR.spread	NA	4.5023	1.5487	0.229578	0.724762	0.106249	8.63229	5.57388
										Aging change in gene expression between 6 and 19 months for AL or each CR group
GeneID	Group	Cycling?	Phase	Daily Fold Change	ARS_BH.Q	JTK_BH.Q	Rain_BH.Q	max_mean	min_mean	baseMean	log2FoldChange	lfcSE	padj	Differentially expressed?	Group
ENSMUSG00000015522.18_Arnt	06mo_AL	NA	18.5223	1.33294	0.0683015	0.109428	0.184997	6.68025	5.01165	353.035	-0.123094	0.054833	0.0486374	NS	AL
ENSMUSG00000015522.18_Arnt	06mo_CR.day.12h	NA	14.4624	1.50578	0.737546	1	0.482153	5.13941	3.41313		0.024637	0.0563911	0.777896	NS	CR.day.12h
ENSMUSG00000015522.18_Arnt	06mo_CR.day.2h	NA	10.2975	1.58892	0.93325	1	1	4.94702	3.11345		0.253832	0.0573743	6.35694e-05	NS	CR.day.2h
ENSMUSG00000015522.18_Arnt	06mo_CR.night.12h	NA	15.5326	1.40884	0.124912	1	1	4.99449	3.54511		0.0392028	0.0568774	0.612424	NS	CR.night.12h
ENSMUSG00000015522.18_Arnt	06mo_CR.night.2h	NA	19.2702	1.57775	0.0951387	0.582824	0.4259	5.80758	3.68093		-0.00529391	0.0564451	0.958699	NS	CR.night.2h
ENSMUSG00000015522.18_Arnt	06mo_CR.spread	NA	14.4198	1.42607	0.170234	0.219322	0.138659	5.16727	3.62344		0.0860415	0.0564539	0.240063	NS	CR.spread
ENSMUSG00000015522.18_Arnt	19mo_AL	NA	25.5323	1.27467	0.344471	1	0.302271	5.92851	4.65103
ENSMUSG00000015522.18_Arnt	19mo_CR.day.12h	NA	17.1442	1.29686	0.276592	1	0.90368	5.61981	4.33339
ENSMUSG00000015522.18_Arnt	19mo_CR.day.2h	NA	5.4198	1.76693	0.44254	1	0.175307	5.40584	3.05946
ENSMUSG00000015522.18_Arnt	19mo_CR.night.12h	NA	2.296	1.548	0.312612	1	0.0736434	5.66281	3.65815
ENSMUSG00000015522.18_Arnt	19mo_CR.night.2h	NA	23.3024	1.54796	0.925951	1	0.335039	6.46544	4.17676
ENSMUSG00000015522.18_Arnt	19mo_CR.spread	NA	18.2999	1.35976	0.799647	1	0.925427	5.28689	3.8881
ENSMUSG00000002250.15_Ppard	06mo_AL	TRUE	22.2923	9.98259	0.0136017	0.00249633	0.0101172	12.1259	1.21471	126.519	-0.560483	0.266752	0.0664617	NS	AL
ENSMUSG00000002250.15_Ppard	06mo_CR.day.12h	NA	15.8164	4.57963	0.0814438	0.0112332	0.0392696	4.10203	0.895712		0.0481581	0.267996	0.914621	NS	CR.day.12h
ENSMUSG00000002250.15_Ppard	06mo_CR.day.2h	NA	12.5564	3.51852	0.196695	0.495178	0.851143	4.98282	1.41617		0.0975619	0.268248	0.794782	NS	CR.day.2h
ENSMUSG00000002250.15_Ppard	06mo_CR.night.12h	TRUE	23.3188	10.4246	0.0203561	0.000142995	0.0167085	12.1842	1.1688		-0.739184	0.267458	0.0173139	DOWN	CR.night.12h
ENSMUSG00000002250.15_Ppard	06mo_CR.night.2h	NA	20.6562	8.65226	0.0241482	0.00346707	0.0588443	9.69398	1.1204		-0.402597	0.267405	0.258473	NS	CR.night.2h
ENSMUSG00000002250.15_Ppard	06mo_CR.spread	NA	18.6923	3.37964	0.0666086	0.417938	0.123903	4.12972	1.22194		-0.387529	0.268746	0.269413	NS	CR.spread
ENSMUSG00000002250.15_Ppard	19mo_AL	TRUE	22.2054	7.88869	0.00984098	0.00163101	0.00889977	7.48837	0.949255
ENSMUSG00000002250.15_Ppard	19mo_CR.day.12h	NA	13.62	5.96368	0.0508067	0.00475924	0.0187618	5.00703	0.839587
ENSMUSG00000002250.15_Ppard	19mo_CR.day.2h	NA	10.0496	4.37996	0.0639711	0.0248288	0.050023	3.5992	0.821743
ENSMUSG00000002250.15_Ppard	19mo_CR.night.12h	TRUE	23.2815	6.03269	0.0145504	0.000125606	0.00401614	5.51142	0.913591
ENSMUSG00000002250.15_Ppard	19mo_CR.night.2h	TRUE	21.3483	8.26976	0.0104071	0.000257221	0.000808477	7.18357	0.868656
ENSMUSG00000002250.15_Ppard	19mo_CR.spread	NA	21.562	5.49009	0.0437551	0.0809472	0.0200834	4.03541	0.735035
										Aging change in gene expression between 6 and 19 months for AL or each CR group
GeneID	Group	Cycling?	Phase	Daily Fold Change	ARS_BH.Q	JTK_BH.Q	Rain_BH.Q	max_mean	min_mean	baseMean	log2FoldChange	lfcSE	padj	Differentially expressed?	Group
ENSMUSG00000055866.9_Per2	06mo_AL	TRUE	15.35	7.83823	0.0234928	0.000127332	0.00259314	19.2941	2.46153	322.861	-0.56065	0.287287	0.0899063	NS	AL
ENSMUSG00000055866.9_Per2	06mo_CR.day.12h	TRUE	9.8801	13.2503	0.0085021	0.000886721	0.0228874	8.92037	0.673218		-0.0536699	0.287743	0.911004	NS	CR.day.12h
ENSMUSG00000055866.9_Per2	06mo_CR.day.2h	TRUE	9.346	8.31017	0.0272649	0.0031765	0.0109481	9.1236	1.09788		0.744659	0.2878	0.0242692	UP	CR.day.2h
ENSMUSG00000055866.9_Per2	06mo_CR.night.12h	TRUE	16.041	8.15265	0.0363217	3.67e-06	0.00174689	12.2156	1.49836		-0.0670319	0.287863	0.872935	NS	CR.night.12h
ENSMUSG00000055866.9_Per2	06mo_CR.night.2h	TRUE	15.1651	28.6394	0.0475899	0.00108033	0.00630291	20.45	0.714054		-0.403587	0.287829	0.298043	NS	CR.night.2h
ENSMUSG00000055866.9_Per2	06mo_CR.spread	NA	12.3168	3.73637	0.0550565	0.0894395	0.0851386	8.08035	2.16262		-0.234283	0.287821	0.565499	NS	CR.spread
ENSMUSG00000055866.9_Per2	19mo_AL	TRUE	15.3272	6.13654	0.0136785	1.01e-05	0.00105189	11.3406	1.84804
ENSMUSG00000055866.9_Per2	19mo_CR.day.12h	TRUE	9.4472	9.18325	0.00259166	0.000658736	0.00490834	9.16501	0.998014
ENSMUSG00000055866.9_Per2	19mo_CR.day.2h	NA	3.8264	7.41224	0.212524	0.070684	0.0145174	12.6473	1.70627
ENSMUSG00000055866.9_Per2	19mo_CR.night.12h	TRUE	16.3023	14.7537	0.0448369	2.77e-05	0.001193	16.4402	1.11431
ENSMUSG00000055866.9_Per2	19mo_CR.night.2h	TRUE	14.4391	21.3129	0.0410566	3.27e-05	0.00222331	14.8497	0.696747
ENSMUSG00000055866.9_Per2	19mo_CR.spread	TRUE	11.9501	7.34292	0.00847573	0.0028742	0.0105256	9.28475	1.26445
ENSMUSG00000002944.15_Cd36	06mo_AL	NA	21.2398	1.99295	0.384358	1	1	5.48242	2.75091	506.834	3.83589	0.184579	2.94858e-92	UP	AL
ENSMUSG00000002944.15_Cd36	06mo_CR.day.12h	NA	17.6998	2.28812	0.452375	0.462608	0.191654	19.7814	8.64528		0.43102	0.183842	0.0606612	NS	CR.day.12h
ENSMUSG00000002944.15_Cd36	06mo_CR.day.2h	NA	15.9254	1.62761	0.357032	1	1	21.7305	13.3512		0.422819	0.183842	0.0475808	NS	CR.day.2h
ENSMUSG00000002944.15_Cd36	06mo_CR.night.12h	NA	23.1318	1.76004	0.51308	1	1	5.82984	3.31233		0.378151	0.186115	0.0905232	NS	CR.night.12h
ENSMUSG00000002944.15_Cd36	06mo_CR.night.2h	NA	11.4496	4.06414	0.640406	1	0.308794	22.966	5.65089		0.105129	0.184308	0.709977	NS	CR.night.2h
ENSMUSG00000002944.15_Cd36	06mo_CR.spread	NA	5.9452	1.71701	0.925427	1	1	9.73474	5.6696		0.667828	0.184605	0.00182144	UP	CR.spread
ENSMUSG00000002944.15_Cd36	19mo_AL	NA	19.6706	1.61741	0.864972	1	1	67.9709	42.0245
ENSMUSG00000002944.15_Cd36	19mo_CR.day.12h	NA	4.6735	2.19763	0.722456	1	1	33.0922	15.0581
ENSMUSG00000002944.15_Cd36	19mo_CR.day.2h	NA	12.5246	2.62328	0.248846	1	1	31.8087	12.1255
ENSMUSG00000002944.15_Cd36	19mo_CR.night.12h	NA	0.1414	2.68589	0.525577	1	0.779659	11.3519	4.22649
ENSMUSG00000002944.15_Cd36	19mo_CR.night.2h	NA	9.1899	5.47383	0.964974	1	0.818561	31.6834	5.78816
ENSMUSG00000002944.15_Cd36	19mo_CR.spread	NA	16.8987	2.3329	0.630044	1	1	17.2527	7.39541
										Aging change in gene expression between 6 and 19 months for AL or each CR group
GeneID	Group	Cycling?	Phase	Daily Fold Change	ARS_BH.Q	JTK_BH.Q	Rain_BH.Q	max_mean	min_mean	baseMean	log2FoldChange	lfcSE	padj	Differentially expressed?	Group
ENSMUSG00000029771.12_Irf5	06mo_AL	NA	3.3905	1.7974	0.0166427	0.0623246	0.0582408	5.13453	2.85665	34.2438	-1.16385	0.167652	7.07091e-11	DOWN	AL
ENSMUSG00000029771.12_Irf5	06mo_CR.day.12h	NA	21.9248	1.79044	0.62916	1	1	0.871648	0.486836		0.252946	0.184509	0.308301	NS	CR.day.12h
ENSMUSG00000029771.12_Irf5	06mo_CR.day.2h	NA	21.6574	3.50471	0.379889	0.495178	0.537058	1.58197	0.451383		0.407506	0.186151	0.0606652	NS	CR.day.2h
ENSMUSG00000029771.12_Irf5	06mo_CR.night.12h	NA	6.432	2.80371	0.272044	0.673365	0.164304	2.42376	0.864483		-0.106771	0.175796	0.658728	NS	CR.night.12h
ENSMUSG00000029771.12_Irf5	06mo_CR.night.2h	NA	7.1395	2.47446	0.206286	1	0.4259	1.7459	0.705569		-0.00152797	0.181215	0.996476	NS	CR.night.2h
ENSMUSG00000029771.12_Irf5	06mo_CR.spread	NA	4.2395	2.66262	0.655279	0.674356	0.219312	1.1823	0.444038		0.666547	0.182256	0.00160554	UP	CR.spread
ENSMUSG00000029771.12_Irf5	19mo_AL	TRUE	4.7327	2.1304	0.0420367	0.0236886	0.00456252	2.28145	1.0709
ENSMUSG00000029771.12_Irf5	19mo_CR.day.12h	NA	23.7355	2.12699	0.332599	1	1	1.32487	0.622886
ENSMUSG00000029771.12_Irf5	19mo_CR.day.2h	NA	15.5495	3.21671	0.683877	1	1	1.64034	0.509944
ENSMUSG00000029771.12_Irf5	19mo_CR.night.12h	NA	9.6988	2.81194	0.405697	1	1	1.85577	0.659961
ENSMUSG00000029771.12_Irf5	19mo_CR.night.2h	NA	3.6039	3.71709	0.510409	0.631403	1	2.07173	0.557353
ENSMUSG00000029771.12_Irf5	19mo_CR.spread	NA	1.0883	2.16414	0.254931	1	0.169238	1.66832	0.770894
ENSMUSG00000018411.17_Mapt	06mo_AL	NA	7.6017	1.31749	0.128636	1	0.0350891	0.650946	0.49408	48.3086	2.29444	0.105817	2.07386e-100	UP	AL
ENSMUSG00000018411.17_Mapt	06mo_CR.day.12h	NA	18.6325	1.63833	0.107462	0.415511	0.0677818	0.535967	0.327142		0.121114	0.119092	0.471235	NS	CR.day.12h
ENSMUSG00000018411.17_Mapt	06mo_CR.day.2h	NA	10.5362	1.71697	0.654575	1	1	0.679287	0.395632		-0.145938	0.121695	0.333635	NS	CR.day.2h
ENSMUSG00000018411.17_Mapt	06mo_CR.night.12h	NA	10.2406	1.38586	0.444724	1	0.927427	0.540035	0.389674		0.0513535	0.119919	0.761019	NS	CR.night.12h
ENSMUSG00000018411.17_Mapt	06mo_CR.night.2h	NA	14.1058	1.60076	0.612561	1	1	0.657256	0.410591		0.0733452	0.11925	0.686112	NS	CR.night.2h
ENSMUSG00000018411.17_Mapt	06mo_CR.spread	NA	0.2738	1.54705	0.590886	1	0.540712	0.611449	0.395235		0.468637	0.115684	0.000421621	NS	CR.spread
ENSMUSG00000018411.17_Mapt	19mo_AL	NA	4.3509	2.32384	0.168143	0.290446	0.107408	3.55302	1.52895
ENSMUSG00000018411.17_Mapt	19mo_CR.day.12h	NA	18.7895	1.63655	0.204807	1	1	0.632719	0.386619
ENSMUSG00000018411.17_Mapt	19mo_CR.day.2h	NA	17.968	1.4491	0.111386	1	0.0776702	0.518245	0.357633
ENSMUSG00000018411.17_Mapt	19mo_CR.night.12h	NA	22.1977	1.85683	0.903905	1	1	0.681515	0.367032
ENSMUSG00000018411.17_Mapt	19mo_CR.night.2h	NA	8.9772	1.62939	0.325357	1	0.681846	0.716734	0.43988
ENSMUSG00000018411.17_Mapt	19mo_CR.spread	NA	0.924	1.96353	0.531988	1	1	1.01965	0.519296
										Aging change in gene expression between 6 and 19 months for AL or each CR group
GeneID: Nnt dysfunctional in C57BL/6J	Group	Cycling?	Phase	Daily Fold Change	ARS_BH.Q	JTK_BH.Q	Rain_BH.Q	max_mean	min_mean	baseMean	log2FoldChange	lfcSE	padj	Differentially expressed?	Group
ENSMUSG00000025453.16_Nnt	06mo_AL	NA	15.9435	1.25114	0.142754	0.30146	0.0582408	5.87823	4.69829	362.246	0.427949	0.0556457	3.97269e-13	NS	AL
ENSMUSG00000025453.16_Nnt	06mo_CR.day.12h	NA	20.1084	1.55558	0.627511	1	0.882314	6.28429	4.03984		0.0517316	0.0568397	0.523178	NS	CR.day.12h
ENSMUSG00000025453.16_Nnt	06mo_CR.day.2h	NA	22.944	1.30796	0.930214	1	1	7.29079	5.57418		-0.0911635	0.0569798	0.18367	NS	CR.day.2h
ENSMUSG00000025453.16_Nnt	06mo_CR.night.12h	NA	15.1602	1.38185	0.196815	1	1	5.22483	3.78104		0.058242	0.0579721	0.440949	NS	CR.night.12h
ENSMUSG00000025453.16_Nnt	06mo_CR.night.2h	NA	8.7624	1.47632	0.721377	1	1	7.04272	4.77047		-0.0564941	0.0570171	0.489757	NS	CR.night.2h
ENSMUSG00000025453.16_Nnt	06mo_CR.spread	NA	3.8716	1.19989	0.635814	1	1	5.04014	4.20051		0.117141	0.057132	0.0998043	NS	CR.spread
ENSMUSG00000025453.16_Nnt	19mo_AL	NA	13.8343	1.30582	0.462536	1	0.111172	7.97391	6.10643
ENSMUSG00000025453.16_Nnt	19mo_CR.day.12h	NA	21.6395	1.28903	0.20449	1	0.744331	6.86085	5.3225
ENSMUSG00000025453.16_Nnt	19mo_CR.day.2h	NA	10.4836	1.55949	0.601644	1	1	6.57875	4.21853
ENSMUSG00000025453.16_Nnt	19mo_CR.night.12h	NA	2.2861	1.44657	0.570678	1	1	6.16259	4.26015
ENSMUSG00000025453.16_Nnt	19mo_CR.night.2h	NA	11.4291	1.64797	0.492701	1	0.168026	7.28138	4.4184
ENSMUSG00000025453.16_Nnt	19mo_CR.spread	NA	9.1817	1.45375	0.100433	1	0.0646736	6.2553	4.30288
ENSMUSG00000021794.15_Glud1	06mo_AL	NA	4.667	1.28966	0.102627	1	0.106724	175.737	136.266	5545.56	0.0380264	0.054126	0.57848	NS	AL
ENSMUSG00000021794.15_Glud1	06mo_CR.day.12h	NA	0.1653	1.42661	0.933466	1	1	151.116	105.927		0.0273969	0.0542139	0.741135	NS	CR.day.12h
ENSMUSG00000021794.15_Glud1	06mo_CR.day.2h	NA	11.6894	1.47833	0.0793808	0.266533	0.0158154	170.537	115.358		0.050396	0.0542401	0.465102	NS	CR.day.2h
ENSMUSG00000021794.15_Glud1	06mo_CR.night.12h	NA	8.0437	1.83185	0.0484767	0.016755	0.0603741	159.622	87.1369		0.0292671	0.0542617	0.698172	NS	CR.night.12h
ENSMUSG00000021794.15_Glud1	06mo_CR.night.2h	NA	11.3544	1.39339	0.371758	0.781708	1	176.375	126.58		-0.00945108	0.0542044	0.919806	NS	CR.night.2h
ENSMUSG00000021794.15_Glud1	06mo_CR.spread	NA	6.1179	1.43313	0.0412136	0.141718	0.0502071	157.942	110.208		0.0690691	0.0542022	0.33858	NS	CR.spread
ENSMUSG00000021794.15_Glud1	19mo_AL	NA	2.8537	1.25298	0.100722	0.290446	0.0366953	177.156	141.387
ENSMUSG00000021794.15_Glud1	19mo_CR.day.12h	NA	19.0294	1.21782	0.662973	1	1	159.561	131.022
ENSMUSG00000021794.15_Glud1	19mo_CR.day.2h	NA	10.5426	1.73176	0.226766	1	0.0776702	183.517	105.971
ENSMUSG00000021794.15_Glud1	19mo_CR.night.12h	NA	5.093	1.71241	0.1847	0.0218197	0.0451389	178.208	104.069
ENSMUSG00000021794.15_Glud1	19mo_CR.night.2h	NA	14.7645	1.59433	0.929955	1	0.509137	189.254	118.704
ENSMUSG00000021794.15_Glud1	19mo_CR.spread	NA	5.4495	1.50015	0.242812	0.860656	0.212008	173.559	115.695
										Aging change in gene expression between 6 and 19 months for AL or each CR group
GeneID	Group	Cycling?	Phase	Daily Fold Change	ARS_BH.Q	JTK_BH.Q	Rain_BH.Q	max_mean	min_mean	baseMean	log2FoldChange	lfcSE	padj	Differentially expressed?	Group
ENSMUSG00000057234.9_Mettl15	06mo_AL	NA	9.7217	2.23714	0.0582289	0.18279	0.00773622	1.20106	0.536871	16.2331	0.590248	0.147393	0.000247477	UP	AL
ENSMUSG00000057234.9_Mettl15	06mo_CR.day.12h	NA	0.7213	2.48881	0.09796	0.333159	0.0677818	0.842005	0.338317		0.453131	0.163273	0.0236499	NS	CR.day.12h
ENSMUSG00000057234.9_Mettl15	06mo_CR.day.2h	NA	7.9257	2.92607	0.955744	1	1	0.964169	0.32951		0.484312	0.167962	0.011363	NS	CR.day.2h
ENSMUSG00000057234.9_Mettl15	06mo_CR.night.12h	NA	6.3147	2.45586	0.110032	0.407661	0.261534	0.748068	0.304605		0.42792	0.172159	0.0341495	NS	CR.night.12h
ENSMUSG00000057234.9_Mettl15	06mo_CR.night.2h	NA	8.3847	2.49411	0.270032	1	0.4259	1.12302	0.450269		-0.0295175	0.165515	0.91766	NS	CR.night.2h
ENSMUSG00000057234.9_Mettl15	06mo_CR.spread	NA	18.3216	1.73318	0.620887	1	1	0.839206	0.484202		0.101796	0.160957	0.666166	NS	CR.spread
ENSMUSG00000057234.9_Mettl15	19mo_AL	NA	11.5063	2.00074	0.157963	1	0.141519	1.68442	0.841897
ENSMUSG00000057234.9_Mettl15	19mo_CR.day.12h	NA	2.3824	2.45734	0.468248	1	0.90368	1.50988	0.614435
ENSMUSG00000057234.9_Mettl15	19mo_CR.day.2h	NA	7.515	2.44488	0.579323	1	0.61959	1.15486	0.47236
ENSMUSG00000057234.9_Mettl15	19mo_CR.night.12h	NA	8.6724	2.86442	0.133536	0.228686	0.026721	1.03355	0.360824
ENSMUSG00000057234.9_Mettl15	19mo_CR.night.2h	NA	8.8273	2.73998	0.956305	1	0.335039	1.17331	0.428218
ENSMUSG00000057234.9_Mettl15	19mo_CR.spread	NA	0.6983	1.57116	0.99163	1	1	0.986504	0.627881
ENSMUSG00000046364.14_Rpl27a	06mo_AL	NA	4.7718	1.3441	0.105485	1	1	36.4865	27.1457	535.646	-0.849361	0.0745857	7.74549e-28	DOWN	AL
ENSMUSG00000046364.14_Rpl27a	06mo_CR.day.12h	NA	3.3466	1.40855	0.117383	0.415511	0.111845	19.3642	13.7476		0.237926	0.0752633	0.00893841	NS	CR.day.12h
ENSMUSG00000046364.14_Rpl27a	06mo_CR.day.2h	NA	2.1375	1.34773	0.516165	1	0.182163	20.9272	15.5278		0.125361	0.0756766	0.167376	NS	CR.day.2h
ENSMUSG00000046364.14_Rpl27a	06mo_CR.night.12h	NA	6.4326	1.32424	0.695481	1	1	21.0456	15.8926		0.196859	0.0753462	0.0253126	NS	CR.night.12h
ENSMUSG00000046364.14_Rpl27a	06mo_CR.night.2h	NA	13.1476	1.45397	0.855274	1	1	23.8257	16.3867		0.288949	0.0752324	0.000963431	NS	CR.night.2h
ENSMUSG00000046364.14_Rpl27a	06mo_CR.spread	NA	18.2065	1.2289	0.925544	1	1	17.0347	13.8617		0.279435	0.0754729	0.00138237	NS	CR.spread
ENSMUSG00000046364.14_Rpl27a	19mo_AL	NA	14.5727	1.25979	0.00678552	0.141817	0.185268	19.3885	15.3902
ENSMUSG00000046364.14_Rpl27a	19mo_CR.day.12h	NA	13.3998	1.47971	0.375345	0.52438	0.656964	27.5912	18.6465
ENSMUSG00000046364.14_Rpl27a	19mo_CR.day.2h	NA	14.8288	1.30397	0.404341	1	0.288695	20.5174	15.7346
ENSMUSG00000046364.14_Rpl27a	19mo_CR.night.12h	NA	14.6334	1.38463	0.0393782	1	0.132421	26.2116	18.9304
ENSMUSG00000046364.14_Rpl27a	19mo_CR.night.2h	NA	13.2531	1.19964	0.956305	1	1	26.3605	21.9737
ENSMUSG00000046364.14_Rpl27a	19mo_CR.spread	NA	16.947	1.21062	0.437698	1	0.169238	21.7259	17.9461
										Aging change in gene expression between 6 and 19 months for AL or each CR group
GeneID	Group	Cycling?	Phase	Daily Fold Change	ARS_BH.Q	JTK_BH.Q	Rain_BH.Q	max_mean	min_mean	baseMean	log2FoldChange	lfcSE	padj	Differentially expressed?	Group
ENSMUSG00000057322.12_Rpl38	06mo_AL	NA	12.5891	1.51846	0.225561	0.425832	0.652035	83.3359	54.8819	423.526	0.640402	0.0982486	1.04413e-09	UP	AL
ENSMUSG00000057322.12_Rpl38	06mo_CR.day.12h	NA	23.3414	1.70323	0.368008	1	0.496192	72.9159	42.8105		0.339667	0.0990417	0.0042591	NS	CR.day.12h
ENSMUSG00000057322.12_Rpl38	06mo_CR.day.2h	NA	5.5474	1.57007	0.498361	1	0.795281	78.5193	50.0101		0.38652	0.0994164	0.000489909	NS	CR.day.2h
ENSMUSG00000057322.12_Rpl38	06mo_CR.night.12h	NA	4.5058	1.50395	0.916467	1	1	96.5657	64.2081		0.456995	0.0987017	3.15451e-05	NS	CR.night.12h
ENSMUSG00000057322.12_Rpl38	06mo_CR.night.2h	NA	8.3939	1.99076	0.732671	0.582824	1	108.44	54.4714		0.11451	0.0989038	0.405651	NS	CR.night.2h
ENSMUSG00000057322.12_Rpl38	06mo_CR.spread	NA	13.3556	1.48095	0.159306	1	0.241914	110.429	74.5665		-0.0977391	0.0984994	0.472119	NS	CR.spread
ENSMUSG00000057322.12_Rpl38	19mo_AL	NA	12.5318	1.43505	0.0148859	1	0.185268	124.817	86.977
ENSMUSG00000057322.12_Rpl38	19mo_CR.day.12h	NA	13.6297	1.43982	0.630452	1	1	103.556	71.9232
ENSMUSG00000057322.12_Rpl38	19mo_CR.day.2h	NA	12.236	1.45592	0.144834	1	0.190611	95.7379	65.7576
ENSMUSG00000057322.12_Rpl38	19mo_CR.night.12h	NA	15.7067	1.58605	0.0284948	1	0.0736434	141.735	89.3636
ENSMUSG00000057322.12_Rpl38	19mo_CR.night.2h	NA	14.4464	1.43162	0.922293	1	1	97.6392	68.2018
ENSMUSG00000057322.12_Rpl38	19mo_CR.spread	NA	16.0911	1.42664	0.742795	1	1	99.1269	69.4826
ENSMUSG00000023057.5_Fabp2	06mo_AL	NA	16.8029	1.501	0.333341	1	1	61.11	40.7128	390.735	0.80994	0.104828	3.04226e-13	UP	AL
ENSMUSG00000023057.5_Fabp2	06mo_CR.day.12h	NA	5.2791	1.61782	0.478688	1	0.465603	43.7319	27.0313		0.345065	0.105726	0.00678109	NS	CR.day.12h
ENSMUSG00000023057.5_Fabp2	06mo_CR.day.2h	NA	4.8883	1.4133	0.965291	1	1	40.3246	28.5322		0.360868	0.106429	0.0025708	NS	CR.day.2h
ENSMUSG00000023057.5_Fabp2	06mo_CR.night.12h	NA	18.1624	1.95225	0.900748	1	1	28.752	14.7277		0.924047	0.107158	1.42392e-15	UP	CR.night.12h
ENSMUSG00000023057.5_Fabp2	06mo_CR.night.2h	NA	1.1812	1.48131	0.779058	1	1	31.8683	21.5136		0.708249	0.106796	2.63708e-09	UP	CR.night.2h
ENSMUSG00000023057.5_Fabp2	06mo_CR.spread	NA	7.9729	1.443	0.23992	1	0.790709	33.0701	22.9176		0.643078	0.106167	4.95671e-08	UP	CR.spread
ENSMUSG00000023057.5_Fabp2	19mo_AL	NA	15.45	1.66091	0.0179177	0.0962371	0.0643973	111.382	67.0611
ENSMUSG00000023057.5_Fabp2	19mo_CR.day.12h	NA	7.9023	1.93654	0.36506	1	0.484303	71.0448	36.6864
ENSMUSG00000023057.5_Fabp2	19mo_CR.day.2h	NA	13.5913	1.45762	0.377762	1	1	46.5086	31.9071
ENSMUSG00000023057.5_Fabp2	19mo_CR.night.12h	NA	5.4215	2.02592	0.265765	0.256257	0.936381	57.017	28.1438
ENSMUSG00000023057.5_Fabp2	19mo_CR.night.2h	NA	9.8669	1.68581	0.367482	1	1	51.1987	30.3705
ENSMUSG00000023057.5_Fabp2	19mo_CR.spread	NA	15.7654	1.38784	0.613994	1	1	54.4234	39.2144
										Aging change in gene expression between 6 and 19 months for AL or each CR group
GeneID	Group	Cycling?	Phase	Daily Fold Change	ARS_BH.Q	JTK_BH.Q	Rain_BH.Q	max_mean	min_mean	baseMean	log2FoldChange	lfcSE	padj	Differentially expressed?	Group
ENSMUSG00000062515.3_Fabp4	06mo_AL	NA	0.4791	1.38427	0.528374	1	1	1.00188	0.723763	34.2813	1.15182	0.148222	2.1859e-13	UP	AL
ENSMUSG00000062515.3_Fabp4	06mo_CR.day.12h	NA	18.3309	2.10984	0.126596	0.207598	0.0129217	1.2676	0.600802		-0.854776	0.159201	3.35508e-06	DOWN	CR.day.12h
ENSMUSG00000062515.3_Fabp4	06mo_CR.day.2h	NA	17.8141	2.01236	0.135686	0.0348934	0.0192951	1.19895	0.595794		-0.568522	0.16101	0.00163566	NS	CR.day.2h
ENSMUSG00000062515.3_Fabp4	06mo_CR.night.12h	NA	0.5934	2.16274	0.459785	1	0.613523	1.31208	0.606674		-0.541012	0.159319	0.0028964	NS	CR.night.12h
ENSMUSG00000062515.3_Fabp4	06mo_CR.night.2h	NA	11.5848	2.59721	0.880188	1	0.645815	2.00648	0.772552		-0.938458	0.157383	1.04479e-07	DOWN	CR.night.2h
ENSMUSG00000062515.3_Fabp4	06mo_CR.spread	NA	15.5032	1.59539	0.128738	1	0.527107	0.963875	0.604161		-0.751609	0.160218	3.52713e-05	DOWN	CR.spread
ENSMUSG00000062515.3_Fabp4	19mo_AL	NA	0.333	2.74366	0.19352	0.765095	0.302271	2.84335	1.03634
ENSMUSG00000062515.3_Fabp4	19mo_CR.day.12h	NA	21.5218	2.11048	0.217363	0.582065	0.111068	0.767174	0.363507
ENSMUSG00000062515.3_Fabp4	19mo_CR.day.2h	NA	10.4039	2.65231	0.42091	1	0.311666	0.819676	0.309042
ENSMUSG00000062515.3_Fabp4	19mo_CR.night.12h	NA	18.7113	2.55378	0.340974	1	0.132421	1.01247	0.396458
ENSMUSG00000062515.3_Fabp4	19mo_CR.night.2h	NA	1.1466	1.9762	0.167395	0.292278	1	0.751826	0.380439
ENSMUSG00000062515.3_Fabp4	19mo_CR.spread	NA	16.867	1.68426	0.942034	1	1	0.645876	0.383477
ENSMUSG00000027533.10_Fabp5	06mo_AL	NA	6.8569	1.52183	0.182015	1	0.303526	28.6377	18.8179	409.14	-1.97612	0.267861	3.71013e-12	DOWN	AL
ENSMUSG00000027533.10_Fabp5	06mo_CR.day.12h	NA	21.5254	5.19002	0.746405	1	1	16.9341	3.26282		-0.737973	0.268401	0.0251096	DOWN	CR.day.12h
ENSMUSG00000027533.10_Fabp5	06mo_CR.day.2h	NA	11.2784	4.18988	0.0275177	0.0400734	0.0921494	10.1078	2.41243		0.29596	0.268768	0.379372	NS	CR.day.2h
ENSMUSG00000027533.10_Fabp5	06mo_CR.night.12h	NA	10.2224	3.04185	0.0509207	0.0577798	0.0113721	35.7701	11.7593		-0.172459	0.267496	0.636922	NS	CR.night.12h
ENSMUSG00000027533.10_Fabp5	06mo_CR.night.2h	NA	0.7575	2.81559	0.376568	1	0.4259	18.6051	6.6079		0.181858	0.2678	0.651935	NS	CR.night.2h
ENSMUSG00000027533.10_Fabp5	06mo_CR.spread	NA	11.7618	2.53703	0.0550565	0.561221	0.790709	20.8701	8.22621		-0.825491	0.267914	0.00923484	DOWN	CR.spread
ENSMUSG00000027533.10_Fabp5	19mo_AL	NA	6.7234	2.00538	0.884047	1	1	8.11847	4.04834
ENSMUSG00000027533.10_Fabp5	19mo_CR.day.12h	NA	14.9675	5.34416	0.307266	0.214904	0.111068	11.1786	2.09175
ENSMUSG00000027533.10_Fabp5	19mo_CR.day.2h	NA	16.4199	3.69208	0.282367	1	0.636503	10.9317	2.96086
ENSMUSG00000027533.10_Fabp5	19mo_CR.night.12h	NA	8.7591	3.72421	0.0398918	0.323635	0.130744	31.4983	8.4577
ENSMUSG00000027533.10_Fabp5	19mo_CR.night.2h	NA	2.8064	4.08565	0.141559	0.778744	0.0266017	19.3499	4.73605
ENSMUSG00000027533.10_Fabp5	19mo_CR.spread	NA	23.1727	2.97165	0.608431	1	1	13.1349	4.42009
										Aging change in gene expression between 6 and 19 months for AL or each CR group
GeneID	Group	Cycling?	Phase	Daily Fold Change	ARS_BH.Q	JTK_BH.Q	Rain_BH.Q	max_mean	min_mean	baseMean	log2FoldChange	lfcSE	padj	Differentially expressed?	Group
ENSMUSG00000019874.11_Fabp7	06mo_AL	NA	7.2415	1.9736	0.223551	1	0.0635717	0.811421	0.411137	6.04122	0.710412	0.214574	0.00278236	UP	AL
ENSMUSG00000019874.11_Fabp7	06mo_CR.day.12h	NA	0.7545	2.766	0.465823	0.923912	0.646267	0.542971	0.196301		0.488473	0.260434	0.144574	NS	CR.day.12h
ENSMUSG00000019874.11_Fabp7	06mo_CR.day.2h	NA	7.1483	4.01714	0.26429	0.967216	0.230209	0.782093	0.194689		0.432017	0.25584	0.158164	NS	CR.day.2h
ENSMUSG00000019874.11_Fabp7	06mo_CR.night.12h	NA	2.5112	6.43668	0.342603	0.659198	0.395399	0.561765	0.0872756		0.95452	0.271142	0.00194893	UP	CR.night.12h
ENSMUSG00000019874.11_Fabp7	06mo_CR.night.2h	NA	3.584	3.02349	0.167092	0.160484	0.856856	1.0056	0.332596		-0.254044	0.246464	0.468717	NS	CR.night.2h
ENSMUSG00000019874.11_Fabp7	06mo_CR.spread	NA	2.4837	5.80849	0.091056	0.246811	0.0513096	0.545286	0.0938774		0.142304	0.266392	0.720951	NS	CR.spread
ENSMUSG00000019874.11_Fabp7	19mo_AL	NA	6.9832	1.70232	0.422477	1	1	1.25617	0.737918
ENSMUSG00000019874.11_Fabp7	19mo_CR.day.12h	NA	24.5776	9.34137	0.00940379	0.150351	0.00148542	1.01024	0.108147
ENSMUSG00000019874.11_Fabp7	19mo_CR.day.2h	NA	4.0064	3.96968	0.458988	1	0.897649	0.88138	0.222028
ENSMUSG00000019874.11_Fabp7	19mo_CR.night.12h	NA	1.7711	4.20206	0.234502	1	1	1.13389	0.269842
ENSMUSG00000019874.11_Fabp7	19mo_CR.night.2h	NA	6.2941	3.91467	0.427655	1	1	0.879542	0.224679
ENSMUSG00000019874.11_Fabp7	19mo_CR.spread	NA	1.6184	3.01783	0.675216	1	1	0.563037	0.18657
ENSMUSG00000003923.14_Tfam	06mo_AL	NA	8.5435	1.19325	0.345824	1	0.303526	6.66226	5.58331	225.624	0.0111736	0.0532003	0.878324	NS	AL
ENSMUSG00000003923.14_Tfam	06mo_CR.day.12h	NA	1.0629	1.55149	0.106734	0.207598	0.0363575	6.04598	3.89689		0.0261596	0.0552351	0.758462	NS	CR.day.12h
ENSMUSG00000003923.14_Tfam	06mo_CR.day.2h	NA	1.4437	1.49955	0.477457	0.40643	0.951254	6.21945	4.14755		0.118461	0.0565023	0.0733154	NS	CR.day.2h
ENSMUSG00000003923.14_Tfam	06mo_CR.night.12h	NA	6.4549	1.53797	0.927605	1	1	5.93826	3.86111		0.132692	0.0563	0.0459092	NS	CR.night.12h
ENSMUSG00000003923.14_Tfam	06mo_CR.night.2h	NA	11.7154	1.2886	0.71347	0.582824	1	5.80541	4.50522		0.151804	0.0558104	0.0251247	NS	CR.night.2h
ENSMUSG00000003923.14_Tfam	06mo_CR.spread	NA	4.8091	1.27287	0.142262	0.465193	0.0851386	5.72826	4.50028		-0.005942	0.0553263	0.949836	NS	CR.spread
ENSMUSG00000003923.14_Tfam	19mo_AL	NA	10.5394	1.41307	0.017852	0.0850271	0.0208976	7.19264	5.09008
ENSMUSG00000003923.14_Tfam	19mo_CR.day.12h	NA	2.5537	1.55245	0.0202876	0.0805118	0.00972751	6.79209	4.37508
ENSMUSG00000003923.14_Tfam	19mo_CR.day.2h	NA	2.9771	1.48118	0.828498	1	1	5.8231	3.9314
ENSMUSG00000003923.14_Tfam	19mo_CR.night.12h	NA	5.9772	1.58298	0.170159	0.406998	0.33541	6.32914	3.99824
ENSMUSG00000003923.14_Tfam	19mo_CR.night.2h	NA	7.9533	1.41788	0.295329	0.328618	0.529778	6.58057	4.64114
ENSMUSG00000003923.14_Tfam	19mo_CR.spread	NA	2.2943	1.54007	0.21972	1	0.0129967	6.20039	4.02605
										Aging change in gene expression between 6 and 19 months for AL or each CR group
GeneID	Group	Cycling?	Phase	Daily Fold Change	ARS_BH.Q	JTK_BH.Q	Rain_BH.Q	max_mean	min_mean	baseMean	log2FoldChange	lfcSE	padj	Differentially expressed?	Group
ENSMUSG00000020329.12_Polrmt	06mo_AL	NA	1.3534	1.4701	0.512945	1	1	3.35568	2.28262	103.303	-0.322657	0.0740955	6.26182e-05	NS	AL
ENSMUSG00000020329.12_Polrmt	06mo_CR.day.12h	NA	22.2256	1.40748	0.15222	1	1	2.69086	1.91183		-0.209399	0.0773485	0.0275519	NS	CR.day.12h
ENSMUSG00000020329.12_Polrmt	06mo_CR.day.2h	NA	7.2324	1.73997	0.105269	0.217423	0.0293861	3.92245	2.25432		-0.461912	0.0778083	5.49143e-08	NS	CR.day.2h
ENSMUSG00000020329.12_Polrmt	06mo_CR.night.12h	NA	8.8763	1.50942	0.0999224	0.893482	0.164304	2.98151	1.97527		-0.419899	0.0780032	1.0697e-06	NS	CR.night.12h
ENSMUSG00000020329.12_Polrmt	06mo_CR.night.2h	NA	15.1659	1.42164	0.908049	1	1	2.93112	2.06179		-0.250493	0.0775322	0.00643932	NS	CR.night.2h
ENSMUSG00000020329.12_Polrmt	06mo_CR.spread	NA	3.2052	1.40539	0.119552	1	0.0188752	2.56616	1.82594		-0.11637	0.0775585	0.248231	NS	CR.spread
ENSMUSG00000020329.12_Polrmt	19mo_AL	NA	1.0141	1.3828	0.66296	1	1	2.55173	1.84533
ENSMUSG00000020329.12_Polrmt	19mo_CR.day.12h	NA	1.227	1.36766	0.22732	1	0.0590184	2.55397	1.8674
ENSMUSG00000020329.12_Polrmt	19mo_CR.day.2h	NA	12.3739	1.51281	0.496469	1	1	2.21717	1.46559
ENSMUSG00000020329.12_Polrmt	19mo_CR.night.12h	NA	13.8017	1.3331	0.134959	1	0.0736434	2.35089	1.76347
ENSMUSG00000020329.12_Polrmt	19mo_CR.night.2h	NA	7.1632	1.30501	0.556718	1	0.503116	2.48086	1.90102
ENSMUSG00000020329.12_Polrmt	19mo_CR.spread	NA	3.8738	1.55971	0.55814	1	1	2.56085	1.64188
ENSMUSG00000036983.6_Tfb1m	06mo_AL	NA	6.865	1.30719	0.0137116	0.379775	0.738752	5.08564	3.89052	42.9258	-0.131561	0.0863591	0.195548	NS	AL
ENSMUSG00000036983.6_Tfb1m	06mo_CR.day.12h	NA	23.7781	1.67407	0.100878	0.571685	0.0627347	3.88459	2.32044		0.17766	0.0940205	0.141203	NS	CR.day.12h
ENSMUSG00000036983.6_Tfb1m	06mo_CR.day.2h	NA	1.6554	1.71344	0.246003	1	0.0544049	3.59314	2.09704		0.271013	0.0989029	0.0165537	NS	CR.day.2h
ENSMUSG00000036983.6_Tfb1m	06mo_CR.night.12h	NA	7.1296	2.27384	0.73952	1	0.593758	3.83436	1.6863		0.384356	0.0961835	0.00037796	NS	CR.night.12h
ENSMUSG00000036983.6_Tfb1m	06mo_CR.night.2h	NA	15.4436	1.94573	0.77058	1	1	4.66842	2.39931		0.0199418	0.0954267	0.903784	NS	CR.night.2h
ENSMUSG00000036983.6_Tfb1m	06mo_CR.spread	NA	2.7221	1.40962	0.577248	1	1	3.19572	2.26708		0.145337	0.0968107	0.247998	NS	CR.spread
ENSMUSG00000036983.6_Tfb1m	19mo_AL	NA	10.7337	1.46235	0.161084	1	0.141519	4.80916	3.28864
ENSMUSG00000036983.6_Tfb1m	19mo_CR.day.12h	NA	4.5205	1.75427	0.132365	1	0.309012	5.08206	2.89697
ENSMUSG00000036983.6_Tfb1m	19mo_CR.day.2h	NA	2.8705	1.945	0.866833	1	1	4.2452	2.18262
ENSMUSG00000036983.6_Tfb1m	19mo_CR.night.12h	NA	9.0212	1.57436	0.355143	1	0.33541	5.03624	3.19891
ENSMUSG00000036983.6_Tfb1m	19mo_CR.night.2h	NA	8.4526	1.61375	0.517222	1	0.335039	4.19918	2.60213
ENSMUSG00000036983.6_Tfb1m	19mo_CR.spread	NA	3.8498	1.47661	0.0456369	1	0.0420741	3.73305	2.52813
										Aging change in gene expression between 6 and 19 months for AL or each CR group
GeneID	Group	Cycling?	Phase	Daily Fold Change	ARS_BH.Q	JTK_BH.Q	Rain_BH.Q	max_mean	min_mean	baseMean	log2FoldChange	lfcSE	padj	Differentially expressed?	Group
ENSMUSG00000039176.17_Polg	06mo_AL	NA	4.5314	1.20755	0.115052	1	0.0208293	2.89661	2.39875	214.865	-0.22534	0.0474869	1.18258e-05	NS	AL
ENSMUSG00000039176.17_Polg	06mo_CR.day.12h	TRUE	21.7886	1.59285	0.0143066	0.00528601	0.0189516	2.74987	1.72639		-0.441317	0.0500654	2.3971e-15	NS	CR.day.12h
ENSMUSG00000039176.17_Polg	06mo_CR.day.2h	NA	20.7291	1.50105	0.0437583	0.052229	0.0544049	3.12191	2.07982		-0.467802	0.050757	1.30198e-17	NS	CR.day.2h
ENSMUSG00000039176.17_Polg	06mo_CR.night.12h	NA	25.277	1.52678	0.763558	1	1	2.64161	1.73018		-0.284332	0.0509722	4.08902e-07	NS	CR.night.12h
ENSMUSG00000039176.17_Polg	06mo_CR.night.2h	NA	12.2793	1.27032	0.120506	1	0.645815	2.65355	2.08888		-0.277711	0.0502466	9.21334e-07	NS	CR.night.2h
ENSMUSG00000039176.17_Polg	06mo_CR.spread	NA	21.8336	1.25351	0.0624232	1	0.0851386	2.25121	1.79593		-0.265474	0.0506934	3.21095e-06	NS	CR.spread
ENSMUSG00000039176.17_Polg	19mo_AL	NA	3.7375	1.26472	0.0228371	0.504829	0.0366953	2.44023	1.92947
ENSMUSG00000039176.17_Polg	19mo_CR.day.12h	NA	22.4249	1.31881	0.00365505	0.270083	0.00490834	2.1495	1.62988
ENSMUSG00000039176.17_Polg	19mo_CR.day.2h	NA	18.9125	1.46035	0.237803	1	0.123063	1.95493	1.33867
ENSMUSG00000039176.17_Polg	19mo_CR.night.12h	NA	12.1118	1.22186	0.472645	1	1	1.99726	1.63461
ENSMUSG00000039176.17_Polg	19mo_CR.night.2h	NA	7.8526	1.39477	0.499197	0.939514	0.168026	2.37691	1.70415
ENSMUSG00000039176.17_Polg	19mo_CR.spread	NA	2.5387	1.36358	0.344196	1	0.86256	1.9767	1.44964
ENSMUSG00000027668.13_Mfn1	06mo_AL	NA	12.3848	1.25186	0.0153274	0.0952136	0.00773622	7.64841	6.10964	355.717	-0.0916486	0.0520867	0.12939	NS	AL
ENSMUSG00000027668.13_Mfn1	06mo_CR.day.12h	NA	1.0774	1.43133	0.589866	1	1	6.882	4.80811		-0.0977589	0.0532721	0.155001	NS	CR.day.12h
ENSMUSG00000027668.13_Mfn1	06mo_CR.day.2h	NA	1.7477	1.23055	0.796322	1	1	7.20423	5.85446		-0.0248173	0.0540194	0.735952	NS	CR.day.2h
ENSMUSG00000027668.13_Mfn1	06mo_CR.night.12h	NA	12.4103	1.63024	0.227472	0.146331	0.261534	7.48003	4.5883		-0.0609989	0.05399	0.380223	NS	CR.night.12h
ENSMUSG00000027668.13_Mfn1	06mo_CR.night.2h	NA	12.3827	1.56644	0.00401067	0.066876	0.173812	8.5054	5.42977		0.0218641	0.0534104	0.798653	NS	CR.night.2h
ENSMUSG00000027668.13_Mfn1	06mo_CR.spread	NA	11.1874	1.33609	0.473903	1	1	6.37876	4.77419		-0.0281407	0.0535447	0.725818	NS	CR.spread
ENSMUSG00000027668.13_Mfn1	19mo_AL	NA	8.811	1.28738	0.0145607	0.180593	0.0601427	7.44378	5.78212
ENSMUSG00000027668.13_Mfn1	19mo_CR.day.12h	NA	25.263	1.60514	0.0475736	0.37913	0.0348162	8.14005	5.07122
ENSMUSG00000027668.13_Mfn1	19mo_CR.day.2h	NA	22.5523	1.63027	0.657972	1	1	6.62904	4.06622
ENSMUSG00000027668.13_Mfn1	19mo_CR.night.12h	NA	6.6934	1.41359	0.251062	0.228686	0.832107	6.77215	4.79073
ENSMUSG00000027668.13_Mfn1	19mo_CR.night.2h	NA	10.0506	1.772	0.245879	0.513781	0.335039	7.88822	4.4516
ENSMUSG00000027668.13_Mfn1	19mo_CR.spread	NA	5.9811	1.35298	0.595223	1	0.78494	6.68365	4.93994
										Aging change in gene expression between 6 and 19 months for AL or each CR group
GeneID	Group	Cycling?	Phase	Daily Fold Change	ARS_BH.Q	JTK_BH.Q	Rain_BH.Q	max_mean	min_mean	baseMean	log2FoldChange	lfcSE	padj	Differentially expressed?	Group
ENSMUSG00000029020.13_Mfn2	06mo_AL	NA	11.8988	1.44444	0.177245	0.236018	0.140519	21.1285	14.6275	730.997	0.0206471	0.0615372	0.799491	NS	AL
ENSMUSG00000029020.13_Mfn2	06mo_CR.day.12h	NA	2.682	1.51863	0.160726	0.207598	0.00678505	17.8439	11.75		-0.291892	0.0620996	5.66486e-05	NS	CR.day.12h
ENSMUSG00000029020.13_Mfn2	06mo_CR.day.2h	NA	4.8359	1.38339	0.628108	1	0.351772	21.9723	15.8829		-0.411084	0.0623127	1.33976e-09	NS	CR.day.2h
ENSMUSG00000029020.13_Mfn2	06mo_CR.night.12h	NA	13.0949	1.53365	0.41052	1	1	17.6196	11.4887		-0.363275	0.062502	1.25792e-07	NS	CR.night.12h
ENSMUSG00000029020.13_Mfn2	06mo_CR.night.2h	NA	15.2418	1.51068	0.295222	0.85796	1	20.5299	13.5899		-0.447187	0.0623031	9.36742e-11	NS	CR.night.2h
ENSMUSG00000029020.13_Mfn2	06mo_CR.spread	NA	8.8754	1.24726	0.646296	1	1	16.9707	13.6064		-0.34921	0.0622398	5.11826e-07	NS	CR.spread
ENSMUSG00000029020.13_Mfn2	19mo_AL	NA	12.2351	1.38363	0.0361643	0.622687	0.0208976	20.477	14.7995
ENSMUSG00000029020.13_Mfn2	19mo_CR.day.12h	NA	5.7049	1.57493	0.207032	0.784245	0.142194	17.5066	11.1158
ENSMUSG00000029020.13_Mfn2	19mo_CR.day.2h	NA	4.2615	1.57067	0.587634	1	1	14.6111	9.30248
ENSMUSG00000029020.13_Mfn2	19mo_CR.night.12h	NA	14.3492	1.59606	0.208449	1	0.33541	14.7711	9.25476
ENSMUSG00000029020.13_Mfn2	19mo_CR.night.2h	NA	13.1765	1.52367	0.367546	0.513781	0.168026	15.6512	10.272
ENSMUSG00000029020.13_Mfn2	19mo_CR.spread	NA	9.7648	1.34569	0.515563	1	1	14.1606	10.5229
ENSMUSG00000038084.16_Opa1	06mo_AL	NA	14.592	1.19057	0.0845975	1	0.0941514	12.686	10.6554	754.599	0.115586	0.0476621	0.0321253	NS	AL
ENSMUSG00000038084.16_Opa1	06mo_CR.day.12h	NA	21.8085	1.30767	0.686802	1	1	10.4501	7.99142		0.00566872	0.0484732	0.945051	NS	CR.day.12h
ENSMUSG00000038084.16_Opa1	06mo_CR.day.2h	NA	7.7194	1.23239	0.298661	1	0.795281	11.5074	9.33745		0.0413392	0.0488547	0.509196	NS	CR.day.2h
ENSMUSG00000038084.16_Opa1	06mo_CR.night.12h	NA	13.9823	1.53428	0.125509	0.981184	0.873904	10.3961	6.77583		0.127792	0.048958	0.0254458	NS	CR.night.12h
ENSMUSG00000038084.16_Opa1	06mo_CR.night.2h	NA	15.7205	1.38031	0.760529	0.935755	1	12.0604	8.7374		-0.0104023	0.048599	0.901209	NS	CR.night.2h
ENSMUSG00000038084.16_Opa1	06mo_CR.spread	NA	7.8086	1.27939	0.841093	1	1	10.3562	8.09465		-0.0501738	0.0485573	0.451301	NS	CR.spread
ENSMUSG00000038084.16_Opa1	19mo_AL	NA	8.0794	1.23821	0.282287	1	0.731714	13.669	11.0393
ENSMUSG00000038084.16_Opa1	19mo_CR.day.12h	NA	1.5506	1.32319	0.0118292	0.0705639	0.00972751	11.8683	8.96943
ENSMUSG00000038084.16_Opa1	19mo_CR.day.2h	NA	4.8196	1.63656	0.64802	1	0.807575	11.3615	6.94235
ENSMUSG00000038084.16_Opa1	19mo_CR.night.12h	NA	6.3564	1.41309	0.485636	1	0.936381	11.3925	8.06211
ENSMUSG00000038084.16_Opa1	19mo_CR.night.2h	NA	9.7164	1.50037	0.86756	0.939514	0.913461	11.6954	7.79503
ENSMUSG00000038084.16_Opa1	19mo_CR.spread	NA	3.083	1.41816	0.247607	1	0.0646736	11.0087	7.7627
										Aging change in gene expression between 6 and 19 months for AL or each CR group
GeneID	Group	Cycling?	Phase	Daily Fold Change	ARS_BH.Q	JTK_BH.Q	Rain_BH.Q	max_mean	min_mean	baseMean	log2FoldChange	lfcSE	padj	Differentially expressed?	Group
ENSMUSG00000028756.12_Pink1	06mo_AL	NA	6.3617	1.29722	0.0601497	0.0952136	0.0582408	42.5507	32.8014	893.538	-0.00297355	0.0522272	0.967663	NS	AL
ENSMUSG00000028756.12_Pink1	06mo_CR.day.12h	NA	3.6318	1.30898	0.907292	1	1	39.372	30.0784		-0.154331	0.0526282	0.0163093	NS	CR.day.12h
ENSMUSG00000028756.12_Pink1	06mo_CR.day.2h	NA	15.3116	1.17082	0.743117	1	1	42.7927	36.5493		-0.296373	0.0528983	3.05777e-07	NS	CR.day.2h
ENSMUSG00000028756.12_Pink1	06mo_CR.night.12h	NA	13.2758	1.49811	0.00811103	0.0657517	0.101481	44.9007	29.9717		-0.169597	0.0527667	0.00502071	NS	CR.night.12h
ENSMUSG00000028756.12_Pink1	06mo_CR.night.2h	NA	10.4689	1.61978	0.0629045	0.180537	0.173812	48.6028	30.0059		-0.12524	0.0527272	0.0548408	NS	CR.night.2h
ENSMUSG00000028756.12_Pink1	06mo_CR.spread	NA	9.4635	1.36577	0.0336326	1	0.338301	42.2542	30.9379		-0.157959	0.052642	0.0115398	NS	CR.spread
ENSMUSG00000028756.12_Pink1	19mo_AL	NA	14.6489	1.35583	0.0246104	0.290446	0.111172	41.4019	30.5362
ENSMUSG00000028756.12_Pink1	19mo_CR.day.12h	NA	15.2916	1.24286	0.218265	0.423145	1	38.2017	30.737
ENSMUSG00000028756.12_Pink1	19mo_CR.day.2h	NA	16.537	1.36958	0.467114	1	0.190611	33.2859	24.3036
ENSMUSG00000028756.12_Pink1	19mo_CR.night.12h	NA	11.3188	1.29867	0.0536284	1	0.779659	39.6317	30.5171
ENSMUSG00000028756.12_Pink1	19mo_CR.night.2h	TRUE	8.8563	1.35819	0.0186146	0.00740005	0.00696053	38.639	28.4489
ENSMUSG00000028756.12_Pink1	19mo_CR.spread	NA	6.7203	1.23834	0.157489	1	0.59079	35.9305	29.0151
ENSMUSG00000026272.6_Agxt	06mo_AL	TRUE	6.4251	2.38569	0.00833028	0.000212192	0.00509414	104.813	43.934	893.51	-1.11884	0.143523	1.81377e-13	DOWN	AL
ENSMUSG00000026272.6_Agxt	06mo_CR.day.12h	NA	0.8292	2.5301	0.0627214	0.00722241	0.0392696	109.607	43.3211		-0.60232	0.143394	0.000357005	DOWN	CR.day.12h
ENSMUSG00000026272.6_Agxt	06mo_CR.day.2h	NA	23.3175	1.89278	0.0773042	0.00443822	0.0158154	85.9402	45.4042		-0.555508	0.143677	0.000529165	NS	CR.day.2h
ENSMUSG00000026272.6_Agxt	06mo_CR.night.12h	NA	5.6576	2.78022	0.0569912	0.00311423	0.0576633	105.189	37.8347		-0.378145	0.143488	0.0239051	NS	CR.night.12h
ENSMUSG00000026272.6_Agxt	06mo_CR.night.2h	NA	7.3835	2.46902	0.0452374	0.0192842	0.0628884	89.1296	36.0992		-0.260831	0.143554	0.16074	NS	CR.night.2h
ENSMUSG00000026272.6_Agxt	06mo_CR.spread	TRUE	1.5504	2.51883	0.0391943	0.0062375	0.00472262	92.7494	36.8224		-0.721312	0.143598	8.38038e-06	DOWN	CR.spread
[truncated: 2,057 more rows]
